# Supplementary material for: Effect of motivational interviewing intervention on HgbA1C and depression in people with type 2 diabetes mellitus (systematic review and meta-analysis)
Source: PLoS One. 2020 Oct 23;15(10):e0240839. doi: 10.1371/journal.pone.0240839 (PMC7584232; doi:10.1371/journal.pone.0240839)
Supplement: S2 File — (ZIP) [file pone.0240839.s002.zip]

Archive with 10 entries (8 files):
- Supporting Information files/Extracted data of MI effect on Hgb A1C and depressive symptoms.xlsx
- Supporting Information files/extracted data.docx
- Supporting Information files/RevMan/
- Supporting Information files/RevMan/Effect of MI on depressive symptoms.rm5
- Supporting Information files/RevMan/Effect of MI on Hgb A1C.rm5
- Supporting Information files/RevMan/Forest plot depression.svg
- Supporting Information files/RevMan/Forest plot HgbA1C.svg
- Supporting Information files/Stata/
- Supporting Information files/Stata/depression.dta
- Supporting Information files/Stata/Hgb A1C.dta
