# Supplementary material for: Effect of motivational interviewing intervention on HgbA1C and depression in people with type 2 diabetes mellitus (systematic review and meta-analysis)
Source: PLoS One. 2020 Oct 23;15(10):e0240839. doi: 10.1371/journal.pone.0240839 (PMC7584232; doi:10.1371/journal.pone.0240839)
Supplement: S2 File — (ZIP) [file pone.0240839.s002.zip › Supporting Information files/Extracted data of MI effect on Hgb A1C and depressive symptoms.xlsx]

## Sheet: Sheet1
Calhoun et al.(2010)	8.969	1.69	20	8.8	1.8	26
Celano et al.(2019)	4.48	1.54	10	8.87	1.77	12
Garry Welch et al.(2010)	9.47	1.35	57	9.58	1.29	58
Huang CY et al.(2016)	6.16	0.92	31	7.49	1.82	30
R.A. GABBAY et al.(2013)	7.8	1.7	188	8	1.8	233
S.M. Chen et al.(2012)	8.16	1.73	104	8.48	1.78	110
Stuckey et al. (2009)	8.29	2.11	276	8.5	2.16	273

## Sheet: Sheet2
Source (author & year )	Effect of Motivational intervewing intervention on depressive symptoms among T2DM patients
	Experment group			Control group
	Mean	SD	Total (N)	Mean	SD	Total (N)
Calhoun et al.(2010)	7.18	7.68	20	11.65	11.04	26
Celano et al.(2019)	2.6	1.8	10	3.1	1.4	12
Huang CY et al.(2016)	13.99	3.68	31	22.42	3.56	30
R.A. GABBAY et al.(2013)	10	11	188	14	14	233
Stuckey et al. (2009)	21.4	9.14	276	21.9	8.97	273
Source (Author & year)	Effect of Motivational intervewing intervention on Hemoglobin (Hgb A1C) among T2DM patients
	Experment group			Control group
	Mean	SD	Total (N)	Mean	SD	Total (N)
Calhoun et al.(2010)	8.969	1.69	20	8.8	1.8	26
Celano et al.(2019)	8.48	1.54	10	8.87	1.77	12
Garry Welch et al.(2010)	9.47	1.35	57	9.58	1.29	58
Huang CY et al.(2016)	6.16	0.92	31	7.49	1.82	30
R.A. GABBAY et al.(2013)	7.8	1.7	188	8	1.8	233
S.M. Chen et al.(2012)	8.16	1.73	104	8.48	1.78	110
Stuckey et al. (2009)	8.29	2.11	276	8.5	2.16	273
