# Supplementary material for: Effect of motivational interviewing intervention on HgbA1C and depression in people with type 2 diabetes mellitus (systematic review and meta-analysis)
Source: PLoS One. 2020 Oct 23;15(10):e0240839. doi: 10.1371/journal.pone.0240839 (PMC7584232; doi:10.1371/journal.pone.0240839)
Supplement: S2 File — (ZIP) [file pone.0240839.s002.zip › Supporting Information files/RevMan/Effect of MI on depressive symptoms.rm5]

<?xml version="1.0" encoding="ISO-8859-1" standalone="no"?>
<COCHRANE_REVIEW DESCRIPTION="" DOI="" GROUP_ID="" ID="170819051916282331" MERGED_FROM="" MODIFIED="2020-08-14 14:58:45 +0300" MODIFIED_BY="[Empty name]" REVIEW_NO="" REVMAN_SUB_VERSION="5.3.5 " REVMAN_VERSION="5" SPLIT_FROM="" STAGE="R" STATUS="A" TYPE="INTERVENTION" VERSION_NO="0.0">
<COVER_SHEET MODIFIED="2019-05-19 16:28:24 +0300" MODIFIED_BY="[Empty name]">
<TITLE MODIFIED="2019-05-19 16:28:24 +0300" MODIFIED_BY="[Empty name]">Effect of MI on depressive symptoms</TITLE>
<CONTACT>
<PERSON ID="????" ROLE="UNKNOWN">
<PREFIX/>
<FIRST_NAME/>
<MIDDLE_INITIALS/>
<LAST_NAME/>
<SUFFIX/>
<POSITION/>
<EMAIL_1/>
<EMAIL_2/>
<URL/>
<MOBILE_PHONE/>
<ADDRESS>
<DEPARTMENT/>
<ORGANISATION/>
<ADDRESS_1/>
<ADDRESS_2/>
<CITY/>
<ZIP/>
<REGION/>
<COUNTRY CODE="NONE">Other</COUNTRY>
<PHONE_1/>
<PHONE_2/>
<FAX_1/>
<FAX_2/>
</ADDRESS>
<FOOTNOTE/>
</PERSON>
</CONTACT>
<CREATORS>
<PERSON ID="????" ROLE="AUTHOR">
<PREFIX/>
<FIRST_NAME/>
<MIDDLE_INITIALS/>
<LAST_NAME/>
<SUFFIX/>
<POSITION/>
<EMAIL_1/>
<EMAIL_2/>
<URL/>
<MOBILE_PHONE/>
<ADDRESS>
<DEPARTMENT/>
<ORGANISATION/>
<ADDRESS_1/>
<ADDRESS_2/>
<CITY/>
<ZIP/>
<REGION/>
<COUNTRY CODE="NONE">Other</COUNTRY>
<PHONE_1/>
<PHONE_2/>
<FAX_1/>
<FAX_2/>
</ADDRESS>
<FOOTNOTE/>
</PERSON>
</CREATORS>
<DATES>
<UP_TO_DATE>
<DATE DAY="" MONTH="" YEAR=""/>
</UP_TO_DATE>
<LAST_SEARCH>
<DATE DAY="" MONTH="" YEAR=""/>
</LAST_SEARCH>
<NEXT_STAGE>
<DATE DAY="" MONTH="" YEAR=""/>
</NEXT_STAGE>
<PROTOCOL_PUBLISHED ISSUE="" YEAR=""/>
<REVIEW_PUBLISHED ISSUE="" YEAR=""/>
<LAST_CITATION_ISSUE ISSUE="" YEAR=""/>
</DATES>
<WHATS_NEW/>
<HISTORY/>
<SOURCES_OF_SUPPORT>
<INTERNAL_SOURCES/>
<EXTERNAL_SOURCES/>
</SOURCES_OF_SUPPORT>
<MESH_TERMS VERIFIED="NO"/>
<KEYWORDS/>
</COVER_SHEET>
<MAIN_TEXT>
<SUMMARY>
<TITLE>[Summary title]</TITLE>
<SUMMARY_BODY>
<P>[Summary text]</P>
</SUMMARY_BODY>
</SUMMARY>
<ABSTRACT>
<ABS_BACKGROUND/>
<ABS_OBJECTIVES/>
<ABS_SEARCH_STRATEGY/>
<ABS_SELECTION_CRITERIA/>
<ABS_DATA_COLLECTION/>
<ABS_RESULTS/>
<ABS_CONCLUSIONS/>
</ABSTRACT>
<BODY>
<BACKGROUND>
<CONDITION/>
<INTERVENTION/>
<THEORY/>
<IMPORTANCE/>
</BACKGROUND>
<OBJECTIVES/>
<METHODS>
<SELECTION_CRITERIA>
<CRIT_STUDIES/>
<CRIT_PARTICIPANTS/>
<CRIT_INTERVENTIONS/>
<CRIT_OUTCOMES>
<CRIT_OUTCOMES_PRIMARY/>
<CRIT_OUTCOMES_SECONDARY/>
</CRIT_OUTCOMES>
</SELECTION_CRITERIA>
<SEARCH_METHODS>
<ELECTRONIC_SEARCHES/>
<OTHER_SEARCHES/>
</SEARCH_METHODS>
<DATA_COLLECTION>
<STUDY_SELECTION/>
<DATA_EXTRACTION/>
<QUALITY_ASSESSMENT/>
<EFFECT_MEASURES/>
<UNIT_OF_ANALYSIS/>
<MISSING_DATA/>
<HETEROGENEITY_ASSESSMENT/>
<BIAS_ASSESSMENT/>
<DATA_SYNTHESIS/>
<SUBGROUP_ANALYSIS/>
<SENSITIVITY_ANALYSIS/>
</DATA_COLLECTION>
</METHODS>
<RESULTS>
<STUDY_DESCRIPTION>
<SEARCH_RESULTS/>
<INCLUDED_STUDIES_DESCR/>
<EXCLUDED_STUDIES_DESCR/>
</STUDY_DESCRIPTION>
<STUDY_QUALITY>
<ALLOCATION/>
<BLINDING/>
<EXCLUSIONS/>
<SELECTIVE_REPORTING/>
<OTHER_BIAS_SOURCES/>
</STUDY_QUALITY>
<INTERVENTION_EFFECTS/>
</RESULTS>
<DISCUSSION>
<SUMMARY_OF_RESULTS/>
<APPLICABILITY_OF_FINDINGS/>
<QUALITY_OF_EVIDENCE/>
<POTENTIAL_BIASES/>
<AGREEMENT/>
</DISCUSSION>
<CONCLUSIONS>
<IMPLICATIONS_PRACTICE/>
<IMPLICATIONS_RESEARCH/>
</CONCLUSIONS>
</BODY>
<ACKNOWLEDGEMENTS/>
<CONFLICT_OF_INTEREST/>
<CONTRIBUTIONS/>
<PRO_REV_DIFF/>
<PUBLIC_NOTES/>
</MAIN_TEXT>
<STUDIES_AND_REFERENCES MODIFIED="2019-05-19 16:31:52 +0300" MODIFIED_BY="[Empty name]">
<STUDIES MODIFIED="2019-05-19 16:31:52 +0300" MODIFIED_BY="[Empty name]">
<INCLUDED_STUDIES MODIFIED="2019-05-19 16:31:52 +0300" MODIFIED_BY="[Empty name]">
<STUDY DATA_SOURCE="PUB" ID="STD-Calhoun-et-al.-2010" MODIFIED="2019-05-19 16:31:52 +0300" MODIFIED_BY="[Empty name]" NAME="Calhoun et al. 2010" YEAR="2010">
<REFERENCE PRIMARY="NO" TYPE="JOURNAL_ARTICLE">
<IDENTIFIERS/>
</REFERENCE>
<IDENTIFIERS/>
</STUDY>
<STUDY DATA_SOURCE="PUB" ID="STD-Celano-et-al.-2019" MODIFIED="2019-05-19 16:31:27 +0300" MODIFIED_BY="[Empty name]" NAME="Celano et al. 2019" YEAR="2019">
<REFERENCE PRIMARY="NO" TYPE="JOURNAL_ARTICLE">
<IDENTIFIERS/>
</REFERENCE>
<IDENTIFIERS/>
</STUDY>
<STUDY DATA_SOURCE="PUB" ID="STD-Huang-CY-et-al.-2016" MODIFIED="2019-05-19 16:30:55 +0300" MODIFIED_BY="[Empty name]" NAME="Huang CY et al. 2016" YEAR="2016">
<REFERENCE PRIMARY="NO" TYPE="JOURNAL_ARTICLE">
<IDENTIFIERS/>
</REFERENCE>
<IDENTIFIERS/>
</STUDY>
<STUDY DATA_SOURCE="PUB" ID="STD-R.A.-GABBAY-et-al.-2013" MODIFIED="2019-05-19 16:30:22 +0300" MODIFIED_BY="[Empty name]" NAME="R.A. GABBAY et al. 2013" YEAR="2013">
<REFERENCE PRIMARY="NO" TYPE="JOURNAL_ARTICLE">
<IDENTIFIERS/>
</REFERENCE>
<IDENTIFIERS/>
</STUDY>
<STUDY DATA_SOURCE="PUB" ID="STD-Stuckey-et-al.-2009" MODIFIED="2019-05-19 16:29:45 +0300" MODIFIED_BY="[Empty name]" NAME="Stuckey et al. 2009" YEAR="2009">
<REFERENCE PRIMARY="NO" TYPE="JOURNAL_ARTICLE">
<IDENTIFIERS/>
</REFERENCE>
<IDENTIFIERS/>
</STUDY>
</INCLUDED_STUDIES>
<EXCLUDED_STUDIES/>
<AWAITING_STUDIES/>
<ONGOING_STUDIES/>
</STUDIES>
<OTHER_REFERENCES>
<ADDITIONAL_REFERENCES/>
<OTHER_VERSIONS_REFERENCES/>
<PENDING_REFERENCES/>
</OTHER_REFERENCES>
</STUDIES_AND_REFERENCES>
<CHARACTERISTICS_OF_STUDIES MODIFIED="2019-05-19 16:31:52 +0300" MODIFIED_BY="[Empty name]">
<CHARACTERISTICS_OF_INCLUDED_STUDIES MODIFIED="2019-05-19 16:31:52 +0300" MODIFIED_BY="[Empty name]" SORT_BY="STUDY" USER_DEF_1_ENABLED="NO" USER_DEF_2_ENABLED="NO" USER_DEF_3_ENABLED="NO">
<INCLUDED_CHAR STUDY_ID="STD-Calhoun-et-al.-2010">
<CHAR_METHODS/>
<CHAR_PARTICIPANTS/>
<CHAR_INTERVENTIONS/>
<CHAR_OUTCOMES/>
<CHAR_NOTES/>
</INCLUDED_CHAR>
<INCLUDED_CHAR STUDY_ID="STD-Celano-et-al.-2019">
<CHAR_METHODS/>
<CHAR_PARTICIPANTS/>
<CHAR_INTERVENTIONS/>
<CHAR_OUTCOMES/>
<CHAR_NOTES/>
</INCLUDED_CHAR>
<INCLUDED_CHAR STUDY_ID="STD-Huang-CY-et-al.-2016">
<CHAR_METHODS/>
<CHAR_PARTICIPANTS/>
<CHAR_INTERVENTIONS/>
<CHAR_OUTCOMES/>
<CHAR_NOTES/>
</INCLUDED_CHAR>
<INCLUDED_CHAR STUDY_ID="STD-R.A.-GABBAY-et-al.-2013">
<CHAR_METHODS/>
<CHAR_PARTICIPANTS/>
<CHAR_INTERVENTIONS/>
<CHAR_OUTCOMES/>
<CHAR_NOTES/>
</INCLUDED_CHAR>
<INCLUDED_CHAR STUDY_ID="STD-Stuckey-et-al.-2009">
<CHAR_METHODS/>
<CHAR_PARTICIPANTS/>
<CHAR_INTERVENTIONS/>
<CHAR_OUTCOMES/>
<CHAR_NOTES/>
</INCLUDED_CHAR>
<FOOTNOTES/>
</CHARACTERISTICS_OF_INCLUDED_STUDIES>
<CHARACTERISTICS_OF_EXCLUDED_STUDIES SORT_BY="STUDY">
<FOOTNOTES/>
</CHARACTERISTICS_OF_EXCLUDED_STUDIES>
<CHARACTERISTICS_OF_AWAITING_STUDIES SORT_BY="STUDY" USER_DEF_1_ENABLED="NO" USER_DEF_2_ENABLED="NO" USER_DEF_3_ENABLED="NO">
<FOOTNOTES/>
</CHARACTERISTICS_OF_AWAITING_STUDIES>
<CHARACTERISTICS_OF_ONGOING_STUDIES SORT_BY="STUDY" USER_DEF_1_ENABLED="NO" USER_DEF_2_ENABLED="NO" USER_DEF_3_ENABLED="NO">
<FOOTNOTES/>
</CHARACTERISTICS_OF_ONGOING_STUDIES>
</CHARACTERISTICS_OF_STUDIES>
<QUALITY_ITEMS MODIFIED="2019-05-19 16:31:52 +0300" MODIFIED_BY="[Empty name]">
<QUALITY_ITEM CORE_ITEM="YES" ID="QIT-01" LEVEL="STUDY" MODIFIED="2019-05-19 16:31:52 +0300" MODIFIED_BY="[Empty name]" NO="1">
<NAME>Random sequence generation (selection bias)</NAME>
<DESCRIPTION>
<P>Selection bias (biased allocation to interventions) due to inadequate generation of a randomised sequence</P>
</DESCRIPTION>
<QUALITY_ITEM_DATA>
<QUALITY_ITEM_DATA_ENTRY RESULT="UNKNOWN" STUDY_ID="STD-Calhoun-et-al.-2010">
<DESCRIPTION/>
</QUALITY_ITEM_DATA_ENTRY>
<QUALITY_ITEM_DATA_ENTRY RESULT="UNKNOWN" STUDY_ID="STD-Celano-et-al.-2019">
<DESCRIPTION/>
</QUALITY_ITEM_DATA_ENTRY>
<QUALITY_ITEM_DATA_ENTRY RESULT="UNKNOWN" STUDY_ID="STD-Huang-CY-et-al.-2016">
<DESCRIPTION/>
</QUALITY_ITEM_DATA_ENTRY>
<QUALITY_ITEM_DATA_ENTRY RESULT="UNKNOWN" STUDY_ID="STD-R.A.-GABBAY-et-al.-2013">
<DESCRIPTION/>
</QUALITY_ITEM_DATA_ENTRY>
<QUALITY_ITEM_DATA_ENTRY RESULT="UNKNOWN" STUDY_ID="STD-Stuckey-et-al.-2009">
<DESCRIPTION/>
</QUALITY_ITEM_DATA_ENTRY>
</QUALITY_ITEM_DATA>
</QUALITY_ITEM>
<QUALITY_ITEM CORE_ITEM="YES" ID="QIT-02" LEVEL="STUDY" MODIFIED="2019-05-19 16:31:52 +0300" MODIFIED_BY="[Empty name]" NO="2">
<NAME>Allocation concealment (selection bias)</NAME>
<DESCRIPTION>
<P>Selection bias (biased allocation to interventions) due to inadequate concealment of allocations prior to assignment</P>
</DESCRIPTION>
<QUALITY_ITEM_DATA>
<QUALITY_ITEM_DATA_ENTRY RESULT="UNKNOWN" STUDY_ID="STD-Calhoun-et-al.-2010">
<DESCRIPTION/>
</QUALITY_ITEM_DATA_ENTRY>
<QUALITY_ITEM_DATA_ENTRY RESULT="UNKNOWN" STUDY_ID="STD-Celano-et-al.-2019">
<DESCRIPTION/>
</QUALITY_ITEM_DATA_ENTRY>
<QUALITY_ITEM_DATA_ENTRY RESULT="UNKNOWN" STUDY_ID="STD-Huang-CY-et-al.-2016">
<DESCRIPTION/>
</QUALITY_ITEM_DATA_ENTRY>
<QUALITY_ITEM_DATA_ENTRY RESULT="UNKNOWN" STUDY_ID="STD-R.A.-GABBAY-et-al.-2013">
<DESCRIPTION/>
</QUALITY_ITEM_DATA_ENTRY>
<QUALITY_ITEM_DATA_ENTRY RESULT="UNKNOWN" STUDY_ID="STD-Stuckey-et-al.-2009">
<DESCRIPTION/>
</QUALITY_ITEM_DATA_ENTRY>
</QUALITY_ITEM_DATA>
</QUALITY_ITEM>
<QUALITY_ITEM CORE_ITEM="YES" ID="QIT-03" LEVEL="GROUP" MODIFIED="2019-05-19 16:31:52 +0300" MODIFIED_BY="[Empty name]" NO="3">
<NAME>Blinding of participants and personnel (performance bias)</NAME>
<DESCRIPTION>
<P>Performance bias due to knowledge of the allocated interventions by participants and personnel during the study</P>
</DESCRIPTION>
<QUALITY_ITEM_DATA_ENTRY_GROUP ID="QIG-03.01" NO="1">
<NAME>All outcomes</NAME>
</QUALITY_ITEM_DATA_ENTRY_GROUP>
<QUALITY_ITEM_DATA>
<QUALITY_ITEM_DATA_ENTRY GROUP_ID="QIG-03.01" RESULT="UNKNOWN" STUDY_ID="STD-Calhoun-et-al.-2010">
<DESCRIPTION/>
</QUALITY_ITEM_DATA_ENTRY>
<QUALITY_ITEM_DATA_ENTRY GROUP_ID="QIG-03.01" RESULT="UNKNOWN" STUDY_ID="STD-Celano-et-al.-2019">
<DESCRIPTION/>
</QUALITY_ITEM_DATA_ENTRY>
<QUALITY_ITEM_DATA_ENTRY GROUP_ID="QIG-03.01" RESULT="UNKNOWN" STUDY_ID="STD-Huang-CY-et-al.-2016">
<DESCRIPTION/>
</QUALITY_ITEM_DATA_ENTRY>
<QUALITY_ITEM_DATA_ENTRY GROUP_ID="QIG-03.01" RESULT="UNKNOWN" STUDY_ID="STD-R.A.-GABBAY-et-al.-2013">
<DESCRIPTION/>
</QUALITY_ITEM_DATA_ENTRY>
<QUALITY_ITEM_DATA_ENTRY GROUP_ID="QIG-03.01" RESULT="UNKNOWN" STUDY_ID="STD-Stuckey-et-al.-2009">
<DESCRIPTION/>
</QUALITY_ITEM_DATA_ENTRY>
</QUALITY_ITEM_DATA>
</QUALITY_ITEM>
<QUALITY_ITEM CORE_ITEM="YES" ID="QIT-04" LEVEL="GROUP" MODIFIED="2019-05-19 16:31:52 +0300" MODIFIED_BY="[Empty name]" NO="4">
<NAME>Blinding of outcome assessment (detection bias)</NAME>
<DESCRIPTION>
<P>Detection bias due to knowledge of the allocated interventions by outcome assessors</P>
</DESCRIPTION>
<QUALITY_ITEM_DATA_ENTRY_GROUP ID="QIG-04.01" NO="1">
<NAME>All outcomes</NAME>
</QUALITY_ITEM_DATA_ENTRY_GROUP>
<QUALITY_ITEM_DATA>
<QUALITY_ITEM_DATA_ENTRY GROUP_ID="QIG-04.01" RESULT="UNKNOWN" STUDY_ID="STD-Calhoun-et-al.-2010">
<DESCRIPTION/>
</QUALITY_ITEM_DATA_ENTRY>
<QUALITY_ITEM_DATA_ENTRY GROUP_ID="QIG-04.01" RESULT="UNKNOWN" STUDY_ID="STD-Celano-et-al.-2019">
<DESCRIPTION/>
</QUALITY_ITEM_DATA_ENTRY>
<QUALITY_ITEM_DATA_ENTRY GROUP_ID="QIG-04.01" RESULT="UNKNOWN" STUDY_ID="STD-Huang-CY-et-al.-2016">
<DESCRIPTION/>
</QUALITY_ITEM_DATA_ENTRY>
<QUALITY_ITEM_DATA_ENTRY GROUP_ID="QIG-04.01" RESULT="UNKNOWN" STUDY_ID="STD-R.A.-GABBAY-et-al.-2013">
<DESCRIPTION/>
</QUALITY_ITEM_DATA_ENTRY>
<QUALITY_ITEM_DATA_ENTRY GROUP_ID="QIG-04.01" RESULT="UNKNOWN" STUDY_ID="STD-Stuckey-et-al.-2009">
<DESCRIPTION/>
</QUALITY_ITEM_DATA_ENTRY>
</QUALITY_ITEM_DATA>
</QUALITY_ITEM>
<QUALITY_ITEM CORE_ITEM="YES" ID="QIT-05" LEVEL="GROUP" MODIFIED="2019-05-19 16:31:52 +0300" MODIFIED_BY="[Empty name]" NO="5">
<NAME>Incomplete outcome data (attrition bias)</NAME>
<DESCRIPTION>
<P>Attrition bias due to amount, nature or handling of incomplete outcome data</P>
</DESCRIPTION>
<QUALITY_ITEM_DATA_ENTRY_GROUP ID="QIG-05.01" NO="1">
<NAME>All outcomes</NAME>
</QUALITY_ITEM_DATA_ENTRY_GROUP>
<QUALITY_ITEM_DATA>
<QUALITY_ITEM_DATA_ENTRY GROUP_ID="QIG-05.01" RESULT="UNKNOWN" STUDY_ID="STD-Calhoun-et-al.-2010">
<DESCRIPTION/>
</QUALITY_ITEM_DATA_ENTRY>
<QUALITY_ITEM_DATA_ENTRY GROUP_ID="QIG-05.01" RESULT="UNKNOWN" STUDY_ID="STD-Celano-et-al.-2019">
<DESCRIPTION/>
</QUALITY_ITEM_DATA_ENTRY>
<QUALITY_ITEM_DATA_ENTRY GROUP_ID="QIG-05.01" RESULT="UNKNOWN" STUDY_ID="STD-Huang-CY-et-al.-2016">
<DESCRIPTION/>
</QUALITY_ITEM_DATA_ENTRY>
<QUALITY_ITEM_DATA_ENTRY GROUP_ID="QIG-05.01" RESULT="UNKNOWN" STUDY_ID="STD-R.A.-GABBAY-et-al.-2013">
<DESCRIPTION/>
</QUALITY_ITEM_DATA_ENTRY>
<QUALITY_ITEM_DATA_ENTRY GROUP_ID="QIG-05.01" RESULT="UNKNOWN" STUDY_ID="STD-Stuckey-et-al.-2009">
<DESCRIPTION/>
</QUALITY_ITEM_DATA_ENTRY>
</QUALITY_ITEM_DATA>
</QUALITY_ITEM>
<QUALITY_ITEM CORE_ITEM="YES" ID="QIT-06" LEVEL="STUDY" MODIFIED="2019-05-19 16:31:52 +0300" MODIFIED_BY="[Empty name]" NO="6">
<NAME>Selective reporting (reporting bias)</NAME>
<DESCRIPTION>
<P>Reporting bias due to selective outcome reporting</P>
</DESCRIPTION>
<QUALITY_ITEM_DATA>
<QUALITY_ITEM_DATA_ENTRY RESULT="UNKNOWN" STUDY_ID="STD-Calhoun-et-al.-2010">
<DESCRIPTION/>
</QUALITY_ITEM_DATA_ENTRY>
<QUALITY_ITEM_DATA_ENTRY RESULT="UNKNOWN" STUDY_ID="STD-Celano-et-al.-2019">
<DESCRIPTION/>
</QUALITY_ITEM_DATA_ENTRY>
<QUALITY_ITEM_DATA_ENTRY RESULT="UNKNOWN" STUDY_ID="STD-Huang-CY-et-al.-2016">
<DESCRIPTION/>
</QUALITY_ITEM_DATA_ENTRY>
<QUALITY_ITEM_DATA_ENTRY RESULT="UNKNOWN" STUDY_ID="STD-R.A.-GABBAY-et-al.-2013">
<DESCRIPTION/>
</QUALITY_ITEM_DATA_ENTRY>
<QUALITY_ITEM_DATA_ENTRY RESULT="UNKNOWN" STUDY_ID="STD-Stuckey-et-al.-2009">
<DESCRIPTION/>
</QUALITY_ITEM_DATA_ENTRY>
</QUALITY_ITEM_DATA>
</QUALITY_ITEM>
<QUALITY_ITEM CORE_ITEM="YES" ID="QIT-07" LEVEL="STUDY" MODIFIED="2019-05-19 16:31:52 +0300" MODIFIED_BY="[Empty name]" NO="7">
<NAME>Other bias</NAME>
<DESCRIPTION>
<P>Bias due to problems not covered elsewhere in the table</P>
</DESCRIPTION>
<QUALITY_ITEM_DATA>
<QUALITY_ITEM_DATA_ENTRY RESULT="UNKNOWN" STUDY_ID="STD-Calhoun-et-al.-2010">
<DESCRIPTION/>
</QUALITY_ITEM_DATA_ENTRY>
<QUALITY_ITEM_DATA_ENTRY RESULT="UNKNOWN" STUDY_ID="STD-Celano-et-al.-2019">
<DESCRIPTION/>
</QUALITY_ITEM_DATA_ENTRY>
<QUALITY_ITEM_DATA_ENTRY RESULT="UNKNOWN" STUDY_ID="STD-Huang-CY-et-al.-2016">
<DESCRIPTION/>
</QUALITY_ITEM_DATA_ENTRY>
<QUALITY_ITEM_DATA_ENTRY RESULT="UNKNOWN" STUDY_ID="STD-R.A.-GABBAY-et-al.-2013">
<DESCRIPTION/>
</QUALITY_ITEM_DATA_ENTRY>
<QUALITY_ITEM_DATA_ENTRY RESULT="UNKNOWN" STUDY_ID="STD-Stuckey-et-al.-2009">
<DESCRIPTION/>
</QUALITY_ITEM_DATA_ENTRY>
</QUALITY_ITEM_DATA>
</QUALITY_ITEM>
</QUALITY_ITEMS>
<SOF_TABLES/>
<ADDITIONAL_TABLES/>
<ANALYSES_AND_DATA CALCULATED_DATA="YES" MODIFIED="2020-08-14 14:58:44 +0300" MODIFIED_BY="[Empty name]">
<COMPARISON ID="CMP-001" MODIFIED="2019-05-19 16:32:52 +0300" MODIFIED_BY="[Empty name]" NO="1">
<NAME>Usual care with no MI/MI+CBT/PP</NAME>
</COMPARISON>
<COMPARISON ID="CMP-002" MODIFIED="2020-08-14 14:58:44 +0300" MODIFIED_BY="[Empty name]" NO="2">
<NAME>Usual care with MI only or MI+CBT/PP</NAME>
<CONT_OUTCOME CHI2="0.0" CI_END="0.0" CI_START="0.0" CI_STUDY="95" CI_TOTAL="95" DF="0" EFFECT_MEASURE="MD" EFFECT_SIZE="0.0" ESTIMABLE="NO" I2="0.0" I2_Q="0.0" ID="CMP-002.01" MODIFIED="2019-05-19 16:33:38 +0300" MODIFIED_BY="[Empty name]" NO="1" P_CHI2="0.0" P_Q="0.0" P_Z="0.0" Q="0.0" RANDOM="NO" SCALE="100.0" SORT_BY="STUDY" STUDIES="0" SUBGROUPS="NO" SUBGROUP_TEST="YES" TAU2="0.0" TOTALS="YES" TOTAL_1="0" TOTAL_2="0" UNITS="" WEIGHT="0.0" Z="0.0">
<NAME>New Outcome</NAME>
<GROUP_LABEL_1>Experimental</GROUP_LABEL_1>
<GROUP_LABEL_2>Control</GROUP_LABEL_2>
<GRAPH_LABEL_1>Favours [experimental]</GRAPH_LABEL_1>
<GRAPH_LABEL_2>Favours [control]</GRAPH_LABEL_2>
</CONT_OUTCOME>
<CONT_OUTCOME CHI2="47.04629035345529" CI_END="-2.53346261196594" CI_START="-4.488430298349764" CI_STUDY="95" CI_TOTAL="95" DF="4" EFFECT_MEASURE="MD" EFFECT_SIZE="-3.5109464551578515" ESTIMABLE="YES" I2="91.4977355920131" I2_Q="0.0" ID="CMP-002.02" MODIFIED="2020-08-14 14:58:44 +0300" MODIFIED_BY="[Empty name]" NO="2" P_CHI2="1.4914566248691585E-9" P_Q="1.0" P_Z="1.924624771350778E-12" Q="0.0" RANDOM="NO" SCALE="19.39640788321124" SORT_BY="STUDY" STUDIES="5" SUBGROUPS="NO" SUBGROUP_TEST="YES" TAU2="0.0" TOTALS="YES" TOTAL_1="525" TOTAL_2="574" UNITS="" WEIGHT="100.0" Z="7.03983871619547">
<NAME>depression</NAME>
<GROUP_LABEL_1>Experimental</GROUP_LABEL_1>
<GROUP_LABEL_2>Control</GROUP_LABEL_2>
<GRAPH_LABEL_1>Favours [experimental]</GRAPH_LABEL_1>
<GRAPH_LABEL_2>Favours [control]</GRAPH_LABEL_2>
<CONT_DATA CI_END="107.335284631164" CI_START="-108.335284631164" EFFECT_SIZE="-0.5" ESTIMABLE="YES" MEAN_1="21.4" MEAN_2="21.9" MODIFIED="2019-05-19 16:36:10 +0300" MODIFIED_BY="[Empty name]" ORDER="1" SD_1="914.0" SD_2="8.97" SE="55.01901335012019" STUDY_ID="STD-Calhoun-et-al.-2010" TOTAL_1="276" TOTAL_2="273" WEIGHT="0.008216699369145519"/>
<CONT_DATA CI_END="0.8682364313054975" CI_START="-1.8682364313054975" EFFECT_SIZE="-0.5" ESTIMABLE="YES" MEAN_1="2.6" MEAN_2="3.1" MODIFIED="2020-08-14 14:55:08 +0300" MODIFIED_BY="[Empty name]" ORDER="4" SD_1="1.8" SD_2="1.4" SE="0.6980926395066297" STUDY_ID="STD-Celano-et-al.-2019" TOTAL_1="10" TOTAL_2="12" WEIGHT="51.038379336682645"/>
<CONT_DATA CI_END="-6.613138815047634" CI_START="-10.246861184952369" EFFECT_SIZE="-8.430000000000001" ESTIMABLE="YES" MEAN_1="13.99" MEAN_2="22.42" MODIFIED="2020-08-14 14:55:06 +0300" MODIFIED_BY="[Empty name]" ORDER="5" SD_1="3.68" SD_2="3.56" SE="0.9269870259267705" STUDY_ID="STD-Huang-CY-et-al.-2016" TOTAL_1="31" TOTAL_2="30" WEIGHT="28.945141813753082"/>
<CONT_DATA CI_END="-1.6117223699329157" CI_START="-6.388277630067084" EFFECT_SIZE="-4.0" ESTIMABLE="YES" MEAN_1="10.0" MEAN_2="14.0" MODIFIED="2019-05-19 16:36:37 +0300" MODIFIED_BY="[Empty name]" ORDER="2" SD_1="11.0" SD_2="14.0" SE="1.2185313857323468" STUDY_ID="STD-R.A.-GABBAY-et-al.-2013" TOTAL_1="188" TOTAL_2="233" WEIGHT="16.751340007556447"/>
<CONT_DATA CI_END="0.9463397602842418" CI_START="-9.886339760284244" EFFECT_SIZE="-4.470000000000001" ESTIMABLE="YES" MEAN_1="7.18" MEAN_2="11.65" MODIFIED="2019-05-19 16:37:12 +0300" MODIFIED_BY="[Empty name]" ORDER="3" SD_1="7.68" SD_2="11.04" SE="2.7634894329730746" STUDY_ID="STD-Stuckey-et-al.-2009" TOTAL_1="20" TOTAL_2="26" WEIGHT="3.2569221426386794"/>
</CONT_OUTCOME>
<CONT_OUTCOME CHI2="46.69769228607184" CI_END="3.3295746881558177" CI_START="-12.212667801282777" CI_STUDY="95" CI_TOTAL="95" DF="1" EFFECT_MEASURE="MD" EFFECT_SIZE="-4.4415465565634795" ESTIMABLE="YES" I2="97.8585665564072" I2_Q="0.0" ID="CMP-002.03" MODIFIED="2019-05-19 16:46:15 +0300" MODIFIED_BY="[Empty name]" NO="3" P_CHI2="8.283040919820905E-12" P_Q="1.0" P_Z="0.2626252032249883" Q="0.0" RANDOM="YES" SCALE="25.449315515463425" SORT_BY="STUDY" STUDIES="2" SUBGROUPS="NO" SUBGROUP_TEST="YES" TAU2="30.769130860215064" TOTALS="YES" TOTAL_1="41" TOTAL_2="42" UNITS="" WEIGHT="100.0" Z="1.120207884085942">
<NAME>Depression</NAME>
<GROUP_LABEL_1>Experimental</GROUP_LABEL_1>
<GROUP_LABEL_2>Control</GROUP_LABEL_2>
<GRAPH_LABEL_1>Favours [experimental]</GRAPH_LABEL_1>
<GRAPH_LABEL_2>Favours [control]</GRAPH_LABEL_2>
<CONT_DATA CI_END="0.8682364313054975" CI_START="-1.8682364313054975" EFFECT_SIZE="-0.5" ESTIMABLE="YES" MEAN_1="2.6" MEAN_2="3.1" MODIFIED="2019-05-19 16:43:57 +0300" MODIFIED_BY="[Empty name]" ORDER="6" SD_1="1.8" SD_2="1.4" SE="0.6980926395066297" STUDY_ID="STD-Celano-et-al.-2019" TOTAL_1="10" TOTAL_2="12" WEIGHT="50.295755907144034"/>
<CONT_DATA CI_END="-6.613138815047634" CI_START="-10.246861184952369" EFFECT_SIZE="-8.430000000000001" ESTIMABLE="YES" MEAN_1="13.99" MEAN_2="22.42" MODIFIED="2019-05-19 16:45:03 +0300" MODIFIED_BY="[Empty name]" ORDER="7" SD_1="3.68" SD_2="3.56" SE="0.9269870259267705" STUDY_ID="STD-Huang-CY-et-al.-2016" TOTAL_1="31" TOTAL_2="30" WEIGHT="49.70424409285597"/>
</CONT_OUTCOME>
</COMPARISON>
</ANALYSES_AND_DATA>
<FIGURES MODIFIED="2020-08-14 14:58:45 +0300" MODIFIED_BY="[Empty name]">
<FIGURE FILENAME="Funnel plot.png" FILE_TYPE="PNG" ID="FIG-01" MODIFIED="2020-08-14 14:58:45 +0300" MODIFIED_BY="[Empty name]" NO="1" REF_ID="CMP-002.02" SETTINGS="SHOW_CI_LINES:YES;SHOW_EFFECT_ESTIMATE:YES;SHOW_STUDY_NAMES:NO;DISTINGUISH_SUBGROUPS:YES;SHOW_AUTOGENERATED_NUM_FOR_STUDY_NAMES:NO;" SHORT_VERSION_FIGURE="YES" TYPE="FUNNEL_PLOT">
<CAPTION>
<P>Funnel plot of comparison: 2 Usual care with MI only or MI+CBT/PP, outcome: 2.2 depression.</P>
</CAPTION>
<FILE>iVBORw0KGgoAAAANSUhEUgAAAlgAAAGQCAMAAABF6+6qAAADAFBMVEUAAADAAAAAwAAAAMDg4ADA
AMAAwMD/gADAwMD/gICA/4CAgP/g4OBAAAAAQAAAAECAgID///8AAAALCwsWFhYhISEsLCw3NzdC
QkJNTU1YWFhjY2Nubm55eXmEhISPj4+ampqlpaWwsLC7u7vGxsbR0dHc3Nzn5+cAAAAAADMAAGYA
AJkAAMwAAP8AMwAAMzMAM2YAM5kAM8wAM/8AZgAAZjMAZmYAZpkAZswAZv8AmQAAmTMAmWYAmZkA
mcwAmf8AzAAAzDMAzGYAzJkAzMwAzP8A/wAA/zMA/2YA/5kA/8wA//8zAAAzADMzAGYzAJkzAMwz
AP8zMwAzMzMzM2YzM5kzM8wzM/8zZgAzZjMzZmYzZpkzZswzZv8zmQAzmTMzmWYzmZkzmcwzmf8z
zAAzzDMzzGYzzJkzzMwzzP8z/wAz/zMz/2Yz/5kz/8wz//9mAABmADNmAGZmAJlmAMxmAP9mMwBm
MzNmM2ZmM5lmM8xmM/9mZgBmZjNmZmZmZplmZsxmZv9mmQBmmTNmmWZmmZlmmcxmmf9mzABmzDNm
zGZmzJlmzMxmzP9m/wBm/zNm/2Zm/5lm/8xm//+ZAACZADOZAGaZAJmZAMyZAP+ZMwCZMzOZM2aZ
M5mZM8yZM/+ZZgCZZjOZZmaZZpmZZsyZZv+ZmQCZmTOZmWaZmZmZmcyZmf+ZzACZzDOZzGaZzJmZ
zMyZzP+Z/wCZ/zOZ/2aZ/5mZ/8yZ///MAADMADPMAGbMAJnMAMzMAP/MMwDMMzPMM2bMM5nMM8zM
M//MZgDMZjPMZmbMZpnMZszMZv/MmQDMmTPMmWbMmZnMmczMmf/MzADMzDPMzGbMzJnMzMzMzP/M
/wDM/zPM/2bM/5nM/8zM////AAD/ADP/AGb/AJn/AMz/AP//MwD/MzP/M2b/M5n/M8z/M///ZgD/
ZjP/Zmb/Zpn/Zsz/Zv//mQD/mTP/mWb/mZn/mcz/mf//zAD/zDP/zGb/zJn/zMz/zP///wD//zP/
/2b//5n//8z///9BjlLGAAAPCUlEQVR42u2df2yU9R3HP/V6dztoy55KMyIhmfTJ8K6ZyLaULKv/
wMwYAtEJcYaYtf+UmWVClE4XlhkXf2FNto5EVxbbjgyzRBtBgsM4HYbqhESREa5KDl1cELKW55G2
tr27Qvfcjwr9gb1en+f6PPd9vZK7x7bX9vz2xfv7+Xye69MSTQDs5zqWABALEAvUpjTXB5rWTcsc
0v8hpmam6zPr3sy+z6RggxmKZWrZO+2qd5hjpmU/qGEW2L4VaiarCfmJpU1IMMul8RmFXDDDrVAz
x3a8CYYBzKp4n1hjAdixFbLHQQGL96vbQDpCmHYrNCdteRNrrPGTBfOqvRLAomQqFcwchp2mlus7
i4VkaeloSdlFnHF2K5xqslBQr5KjpaZvQeG+37nqeYfj2nDIQBpnaywtp3c593MOzft62eHhefn+
nC+U+cwfzMDLC0v6hm71955LVCNNLvhCU7xzOJS5mcNZQu7blzpHBwZ97T1PLtuf1+dXPT9wcelD
+5bcoy0Z+c6ydUd8IsbOr/qEy+8NpA47H3z7EtbMNrE0i8yd+5qOns9Th8qyn8/cSSvktvq/uSh5
sOHcx2W/fby7eX9Nq+VV6W33bdtlfXzqDPz9/MyxA6/sKd5dWo+X/vPW9HGhmfMP+pheKYnbpTP8
H7+sjT+6sr9SZMFwXBafzX48ER1tCIjx7YhEmq1jrHbcmpT500ejhM7X2RprbumJZI6ne6d7pLHQ
iqBdt9/Wd1NU5NLmV0fOWoa8dqLOb3klH46IdGcfWFvXuCVgheDZxz9YcUSk/KYbf7jVSjAjmf7o
unczjxqtQpq8a6yQVVxpV9VbLqQsW1s9Vj1wLaHWP/GMJNbE719V0yZ3r1m96w9tIv59vscWXDLK
exO+9IN2PBSSpf0TPvPPg/v2WCsT/PDmktIDsv4fZ9f96B1f3/NvtaVrrfeTWJOvWBIKhcTdYlW8
3JOutbXBkYk73suH/yy7Rj7Yf/LmNln03DPzPraE2LenLVuaV10qeWNP17PX/y/99rbWy9J/re/x
TNuBAyJt/V/8pmHbnvgvHj27Lnz/20cGLvvQJs8aa2K95Ubm3/L9jtPLftYy6M8GVDSm18m234X1
wK9XWfXSSv/UlXtofmrEuX3Hjenif/uzgzl/x8ovhm4I9lx896fdd+krGuV8LFKJP8UnViqreqsC
F+VoPFgnrU8tCeor6yV5vParP2t03lD6GPzeycDp0RuHBv0z/87Hbm/e3isd7QfWBTduEaO8H8GK
RywjGhV9lSSGw3rZg6skeWFRjlu/lqn2F5aaI73hvouWV2NdYR7PQaROdj95IhzZ1ChVL5NgHhbL
KN8bD9ZL6z3ry/RNdZKcaVpMMTXoq5jtk0oetTbe3S92rg88vFq6VpJg3hHLKD8av7V9i5VQy/Xg
A6vSM6m8GJt/Jb/25fwr78SavEfGg7XWrnxiub65XrpE6QRzuVhGbO0T8WCjDEXWBPTy+tl/wQVD
59M/7orkkH2JNTnBIqlZbOe64Csh6brj1VrEcotYRuJQvKH1l9K1IxBpPrLazm5yeP7B4IrrB9+p
tT+xJiVYIlBrCZaIdf+7Tt78dPPxWsSaI7GM6KmGJmmR5NpISbimzolvUbmxrafK3+cv5P9VLHU2
aeuhE8sHeqRjSbleiVgFEutYIho/M9oix3bUVG85Vleki22UW5m169BATG+ulTf+u7mYq/w5Fst4
Jd7QFH1dknfoze01daIGhpWbsjUaiwdP+6WjOliMCTZHYhkv1TfFBt4SuS/49Av63ArlXI01bU6v
6E8J1hnuDvkl8YIeqEWsfGmNxhKxT0S26sHqcneso/1dYT41mFG2Nda53FqZRHvNSj9i5Zb8Vuna
lDh04kOrR5L24GZ3rdvcJdbklaoU49FYItpdIcbeYMTLCeakWKkp5u5TEo1ZlYT17/DOj9xZSsx9
Yk0lWHK7RONBq/pse/iAFxPMCbHOf5rpfVLTm931XQF9kauXwEWJNdW/zr1n+mP6W9JV2+GpBLNT
rFRCtUajnbK0VzoeeKUYKgX3kGyKxzrvOWgdw8Gmg7UqiHVlvvy3RumKRgK1aOCgYH86E4/pz0nX
i80dERefjZyFWEbUyqTE7Z1yV+qc/p2fcVK/oIKNNsXiNS2y8DOrG3Lh0s9cLCOaCNRJ60udYX2z
lVDi8grK6zXWdHTV/ip+aEOL1SXV6AEXJVjuYhnle5t60q9bCfzLkGNri+acvQu7wjwTLLGpUd54
rTrohrPd04sVj6UTKvUqI+t5J4vvDL23E2tSgh0/c0o2bpHdx8urg2sWuVesG4J6ZMPqYn5ld3Ek
1qQE2xuPJjZbiRDVg9UrKt0nVvFf8qq4EmtSgp1qaOre2CiJpuaCnvNALFW6yPZ4LPpInWwVPXjv
SefrmVKWXA38jdbd6yKbrATbkBDZNmol2AbntkgSS1GqmuMNTY9Uyn2f6s1HHKjBSKwir7GuRU+9
BFpaRBo+qG89sELkNonowUYSi67QgS5SWsS4O6A3t29BLBLL7i4yUZf6bRbju2uCT3fMIsF8011M
xqVXm7GRs0F0ukLbX3xHj4rs7Pnj6P4f/12OffSt9UcO7yGxSCybSV3n8MzT0nW3HojUNCIW2IwR
TV/joOMnd+mB1JkYqUQssLPIPxqtt2qvN++NBHQrwa4pGGJBnoJtOH9ktez+azAiUyUYYlFjzboG
S11X6qlPEGsCzLGc4DqWIMwSIJYTdLMEiEViIZZnoHZHLEAsQCzFWcwSIBZdIWLRFSIWiQWIRWIh
ljdgjoVYgFiAWIrDHAux6AoRi64QsUgsQCwSC7E8AnMsxALEAsRSHOZYiEVX6BkmXNHPFNGuHBTp
CqneHRcr9WvP1i17UCWx+E1ox7dCJS8AwhyLGssR2AkLUGON3wLNsTsuZQSzFWvizsj1scCOrVBB
j5hjFUAsFfOJOZbzW6GZmWBpzLFglnBFP67oV5AaS0GYYyGWI7ATIhYgFiCW4jDHQixHYI6FWHSF
iEViIRaJBYhlP8yxEAsQCxBLcZhjIRZdIWLRFSIWiQWIRWIhlkdgjoVYgFiAWIrDHAux6AoRi64Q
sUgsQCwSC7E8AnMsxALEAsRSHOZYiEVXiFh0hYhFYgFikViI5RGYYyEWIBYgluIwx0IsukLEoitE
LBILEIvEQiyPwBwLsQCxALEUhzkWYtEVIhZdIWKRWIBYJBZieQTmWIgFiAWIpTjMsRCLrhCx6AoR
i8QCxCKxEMsjMMdCLEAsQCzFYY5VELHM9J1p0hWCnWJlvNI0TR2z6ArZCkksz1A6IbDGJZU5dqcV
dWIxb3BerPFoadWKfQnwyvmtsPgtgrmpsaxu0GRRwG6xrG5QlAst5lgFq7FSFbw6fnVXoEEBxNJE
RK3UoissQI2lIsyxEMuZxGIJEMsJ2AkRCxALEEtxmGMhFl0hYtEVIhaJBYhFYiGWR2COhViAWIBY
isMcC7HoChGLrhCxSCxALBILsTwCcyzEAsQCxFIc5liIRVeIWHSFiEViAWKRWIjlEZhjIRYgFiCW
4jDHQiy6QsSiK0QsEgsQi8RCLI/AHAuxALEAsRSHORZi0RUiFl0hYpFYgFgkFmJ5hFznWMlR33W+
BawXYtnLuep5h+PacMhgKXKhZLq/x8Tfxsxw4Rtln1sHo6qCP+iYC77QNA8YDhX7Eizuz+VRl98b
SB12Pvj2JawhsXKhL6e/V+jTetPHhZ+PYA01ln1dYe+5zPF0DyuGWDmR2xxr3buZ42gVK0aNlRNL
c6qx+p4f9qVrrfeTWEONZSPzbzkZOB1fNjjkZy0Qy04qvxjpXd57Ea8QCyje5xBej4VYc9gVAmLN
EF7dgFgkFmKRWIilOPxeIWKBZygd/6Ypol05ANgjVmoaat2yB0VYzF5YkK1QuaiiKyyEWKZ6L7yl
KyxEjaVdvQeaY3dFnWLdFWjguFjapLeKv9YKU2MVpMZSDrxCLPDoVqhlBlgacyxwpMZSyirmWGyF
znSFLAFiOdIVsgSIRWIhFomFWGpD7Y5YgFiAWIrD7xUiFl0hYtEVIhaJBYhFYiGWR2COhViAWIBY
isMcC7HoChGLrhCxSCxALBILsTwCcyzEAsQCxFIc5liIRVeIWHSFiEViAWKRWIjlEZhjIRYgFiCW
4jDHQiy6QsSiK0QsEgsQi8RCLI/AHAuxALEAsRSHORZi0RUiFl0hYpFYgFgkFmJ5BOZYiAWIBYil
OMyxEIuuELHoChGLxALEIrEQyyMwx0IsQCxALMVhjoVYdIWIRVeIWCQWIBaJhVgegTmWE5SOf9MU
0a4cAOwRy9TSt+wBgK0wf5hjFWArnLQxZu6KOr26K9DAabG08cWVJipsiWGq90LVWGpBYlFjOZNY
LAFiOQE7YcFqLI05FtjbFWrjDgBshXnDHAuxnOkKWQLEoitELBILsUgsQCzbYY6FWIBYgFiKwxwL
segKEYuuELFILEAsEguxPAJzLMQCxALEUhzmWIhFV4hYdIWIRWIBYpFYiOURmGMhFiAWIJbiMMdC
LLpCxKIrRCwSCxCLxEIsj8AcC7EAsQCxFIc5FmLRFSIWXSFikViAWCQWYnkE5liIBYgFiKU4zLEQ
i64QsegKEYvEAsQisRDLIzDHQixALEAsxWGOhVh0hYhFV1jUmGP3ZoopHlDKGnVXsAZ5mKVl7dKy
b5BYJJbtaCZiTYY5Vp4uTZFTiAUU74BYnoQ5FmI50xWyBPkVWdq4FnECjBskTPU+G1IN4RRVfIk2
3edpxb4yfcyxnNwKs6PUzBR16mHq3P6rcOzLhN31dObqy9hM6XivtPQte1AEdkIHE0sdjaCgYuEV
OLMVXnv3dsUW7rJyhCJrivHDDMRyTY7ZtFPbteG76+m4s4xhQAqIBV6tsVKvq9G+PADkTQkCQcG7
QnfV7jbEqGlLR2JTntvxZGxbGSXFGndWwNaeOO8fpi2dmOamlVGweLdvzVy1+jY8GTefL/FAYtm4
eq7aM2b/ZNxcH6v1eixX7RnFfabf3WLZlzDpr6S5THK6Qu8vPlMVinen20ueTCHwxIDUzjmWZosS
Ns2xNNesjJpiAVshAGIBYgFiASAWIBYgFiAWSwCIBYgFiAWAWIBYgFgAiAWIBaryfxm1OyFHN/KX
AAAAAElFTkSuQmCC
</FILE>
</FIGURE>
<FIGURE FILENAME="Forest plot.png" FILE_TYPE="PNG" ID="FIG-02" MODIFIED="2020-08-14 14:58:45 +0300" MODIFIED_BY="[Empty name]" NO="2" REF_ID="CMP-002.02" SETTINGS="SHOW_EFFECT_SIZE_COLUMN:YES;SHOW_MORE_DECIMALS:NO;SHOW_WEIGHT_COLUMN:YES;SHOW_ROB_TABLE:NO;SHOW_RAW_DATA_COLUMNS:YES;" SHORT_VERSION_FIGURE="YES" TYPE="FOREST_PLOT">
<CAPTION>
<P>Forest plot of comparison: 2 Usual care with MI only or MI+CBT/PP, outcome: 2.2 depression.</P>
</CAPTION>
<FILE>iVBORw0KGgoAAAANSUhEUgAAA3kAAADACAMAAACOA1rHAAADAFBMVEUAAADAAAAAwAAAAMDg4ADA
AMAAwMD/gADAwMD/gICA/4CAgP/g4OBAAAAAQAAAAECAgID///8AAAALCwsWFhYhISEsLCw3NzdC
QkJNTU1YWFhjY2Nubm55eXmEhISPj4+ampqlpaWwsLC7u7vGxsbR0dHc3Nzn5+cAAAAAADMAAGYA
AJkAAMwAAP8AMwAAMzMAM2YAM5kAM8wAM/8AZgAAZjMAZmYAZpkAZswAZv8AmQAAmTMAmWYAmZkA
mcwAmf8AzAAAzDMAzGYAzJkAzMwAzP8A/wAA/zMA/2YA/5kA/8wA//8zAAAzADMzAGYzAJkzAMwz
AP8zMwAzMzMzM2YzM5kzM8wzM/8zZgAzZjMzZmYzZpkzZswzZv8zmQAzmTMzmWYzmZkzmcwzmf8z
zAAzzDMzzGYzzJkzzMwzzP8z/wAz/zMz/2Yz/5kz/8wz//9mAABmADNmAGZmAJlmAMxmAP9mMwBm
MzNmM2ZmM5lmM8xmM/9mZgBmZjNmZmZmZplmZsxmZv9mmQBmmTNmmWZmmZlmmcxmmf9mzABmzDNm
zGZmzJlmzMxmzP9m/wBm/zNm/2Zm/5lm/8xm//+ZAACZADOZAGaZAJmZAMyZAP+ZMwCZMzOZM2aZ
M5mZM8yZM/+ZZgCZZjOZZmaZZpmZZsyZZv+ZmQCZmTOZmWaZmZmZmcyZmf+ZzACZzDOZzGaZzJmZ
zMyZzP+Z/wCZ/zOZ/2aZ/5mZ/8yZ///MAADMADPMAGbMAJnMAMzMAP/MMwDMMzPMM2bMM5nMM8zM
M//MZgDMZjPMZmbMZpnMZszMZv/MmQDMmTPMmWbMmZnMmczMmf/MzADMzDPMzGbMzJnMzMzMzP/M
/wDM/zPM/2bM/5nM/8zM////AAD/ADP/AGb/AJn/AMz/AP//MwD/MzP/M2b/M5n/M8z/M///ZgD/
ZjP/Zmb/Zpn/Zsz/Zv//mQD/mTP/mWb/mZn/mcz/mf//zAD/zDP/zGb/zJn/zMz/zP///wD//zP/
/2b//5n//8z///9BjlLGAAAnC0lEQVR42u19C3Qc13nevwB2Zh8QgLsEYkGWZEJk6BwfSanBNwFa
9oK2LDOuUkfKOY2PFDU5x3FPnej0hHUcn6Ry4jQ2YzutTnOih52oTqq6UmXFlq2nRdQSsJCwpujG
cZ1KArikKBKyQMwAEBaLxQLc3nnuvOfO7uwL/D8Su7Mz/9z/v4//3v/OzDc3QgCBQDQcHVgECAR6
HgKBnodAIOqGrjayNS1/jnsJuB/sX11lEWNAf/5SubgRNe+c+Gie2ZQ6lc2z0f4bPYqHSmQiCUGy
LLV6qTNO/wpt1VTlLE7c453FybGXRSmLfQdPdHH0bxXHvFAwTuF52P3YjQdCsqG03Dl3YqzPsvee
/U0vnBdgw6f05jr/xYRUSCuH3jq/cih/vu3Gif8O/9Ini2+9+P6ClMVC8a03V+kfRpvhoZ+Pg5Dg
Suk04eNZEMo810N78nQiQT/o/74k39cX4wsg9PDcMelIKsE/xEk9YinOc/FUjfr7RmOpw+N0hDvG
8z001fRD8RjhpeRlG0CypxnlMvUJ2Jii38Ixji8LWl5pKSV5bWxLPQMfpXu4UbjtylG4OWUsO31b
lqdlF02WtLRaBVO/CyU5i4qtpSTHxyeoyYV4TKvVVAIG6B5+BG4bpNlMCT0cL2crGQN9W5YXjtEC
0ttP49EZbx+fG4Ic/Vzt3vf1kb3zpSE4/8SZP4zcN7pw8YN/UByCfyx1UoEhuCB8aPDC4oc+9sr9
e/728bJ05PzrP7qffo1DtxBZ++DpDSWdqvuqayeOS9+9kYXvzAo03Yfie3Jy8rINPaP3f2e3tDvX
4LKZ+83sXf/33ZC7PyJED322qOf1Ar/3Y6+opfe1R89uDsEMNXZTMthYdvq2LH/fnvufHL5Yomk9
9cZni61S/Z/5wUbH8Vchp9p6xTPfWPvgm68MwXJiz+kNNYtvPnrTK4Ys3r9ngRv+LM3WN44f17dl
eZq317Nf3FDTwjHPJ9SngNzUr6xOSe36TA8cgb0wWwCp4ArqzCtHvy9G4Zt0Z2wG1qQ9g3BJPlS4
pucz6mb1GAGlfy3CbI+sODevp0lt2AvDs7LWRiP6s/4ZqQjWYGYW1qW8XiHblbtIy0IbEaBsPMVY
dvq2LL8Ow/Pjq1Ja19PtVkHPwYFDPRW7V3+tp0fO2/OVGqBZ/G/GU9ZgdoZWGcD1qcq2LE/zNjhe
qOS70Yi00Z107apF3zCcXJZ/pSdKNHSi8+p1+Rj9kPcqf9HD+hH1QN/wrX92g7JZPfiRx1LKt6zf
kLycLjdKN1R7Glo2X/5cdt+zN8O4XCATpb7h6cQNBrvkT+G2TNFgrLHsDNtpvYjUtFql+v/phun9
/3SDmsXJdfL+7OuftGdRzoRTFvkRtyxONqF3acO7CtnC1GRRag2CAJ00A4+NjzsWXKftyCrc8WrN
6rtgl7pF9R9xKFC6O9KEYtk3tZ6RxryIlO0Szes5e153ma9lG8vOXI5TIE991LRaBfOTG5n5iq15
eIO3ybwXONPIYsqWcTujZNG9/aDnWXFk5LnkiNSCtv8UCrScryulE05yHJwaSCe1X5O0oO+CXTtq
Vp+YXBMKNN0Y7DgFU5Z6lLXuoMeagOOjfyF9UbvmaIHcBe+15VVYg7i5hCplZy5HuewSWlotA24k
arC1A957ypbFP4KnTRGKlAM10zHDtvRrp/TLvf2g51nmeQN7pj4gvjQ2SW3/8MsinDm5O5ldchI+
c+Lo0vSi9uuByavhYOaXa7+KNX9iY7D3xCLkTuaPntQVJzJXq1pPfin/ylIzCuce+II8zz2Z3z79
Q5rXG615TQ9u/J+LphIylJ25HOWyW1LSWmqd+u9SxmzV1vjU0iesWXzXMz8+bMricP49L7+gXgEw
bEvltLJ9etmj/eA8z2fWh0C0I9rX86IdRaw+RNuiq20tL2HlIdoY+MQ0AoGeh0Cg5yEQCPQ8BGLL
ep7QzXNjySz0mx+iTqddT86Wxzg+WWKQrAHpdJralA6QeKmH47hu6ZH1NBd7yJKWIaGJpHMmg2sM
SW8WBC7NCZBNx2zH1S3DuWyFl0gP0O+B9C0GS5xrSt9ZKnNjZWqLItvH9QJ0q1yA/jjPlUt1qmn/
zMTT/ZIR2u1wlsxkuznuWAlKWmYeALh3Qq2HW7ix7myTMmPkKly1svjOzz70pxsHrjE9Zu/x1P3/
OPzwX6x86KOv+EvWgCGAr6w9QQuLOfHevf8MP3xdek5/fP7ehXcM5Mhcju7T0zl7dc4xk7JGbhCC
ZqdmvV9Z+8IRuPY3o48NfuYZ7USLpOFctsJ7e/BcESB/Xbao7hinaeZyjrLq3o6xxXvPf7n44OD0
a5Lgma9uZv/mHdUno+dvObtQajQTQzNwfvBNmo3oVfNrzJn51j4hCovF9V0nzlDBOzMnNuc+/qB8
ZG74zfOf3/1nTcqMccz7LGxAfHwtqlDN5G6jlIwRgDjtNktKN6xx0rplhy3B++gZD2rStO3dEi9B
NhHrS2tstR5e6jJVgXT6IT4R/G7AlABjMi1L4VdlE1w0UVB5d07y69APh8dlUloqBk6sZJlDJ3Pq
VI6XVeMmbGTAk+tWD70CDMIk/RPgT3QuGZXk++TC7Y/HUrzGzGfGvPx0/sfgonlEGOBiIMSjJa1M
47EK15eHi8M0M5eUJyA3B8twRO2fdW5ikzAvs0DWYN6cmVI0AUKMH9B4ewmeGCpFkKgbV4K865vR
MvyS+rDnlSPxlDDeNNJ6h3FzWGoLJQPdvmt/QpAekyvB30sNBnpPJZ7c0ysVgcxn7oT3m1tP+eWD
fw17D3xfIUcvnIPePU8mdxv423cnDwS/g1j4HYhJ7XloTzK5ZzvctLC+ekAqx83ZkX/rJN8Fu+P9
6vZrsOkwOI09mdzTW5Qy2vv0+srBv7elsA6/IT0hOHSq+wdj26FHKOYPSlV0KTFyt7udNeuN0yby
Ffr3u9Cp5lWug+SfKM1u+VChCEGf3IlOF/thojhteXvFfOzQ89cdTERVPemD36+wpyLSM6h30n44
zycF6BjoKK3PKkc2aL6aiejLIwWYGHnZkplo4gAZOhSb3z6WWNozBF0HEpXCv0vKTJlaXuCSC7R1
3yUUTytHYvBqM/Ni8LzlKTh4D53nGcDDzI8A3qKN4TNyB7imcdIKctz/gvWMM7PwBM1Rj6h4zDYq
2zMLhmHizAzwgW1MzQyMENC5VoWTx3rkdq3z7ixY4uHgjd3K2GphpCnYU+HQrXaoHC9zVR7SuW7X
K1w3hdeXm7fLhqc3c6i0MXlwcqP0s8l5nUsm1cFB+bAYdfJmX3B0hBiFqHHOKX09P3V0lc9pZbof
hs8YepCdccm2zGRi/zUQX4oN8NdJ86MKN7Fp4OGPaWZ4a2ZyU6trUzmNa8fDbCUzMYjvlOoistK9
/z0QT+6+jh/i+1ogMwbPi144NQX7bzIeHYXUPtoVZzbmNqakEb4s/d6UG5aEfRdeMZ+RSsEEbaL7
omrro7L7TNmjAsEZNG/Tf0p8cdttcAKev+e+bjispD/q2DM+fCoD+/rUAM5B34RkhwLyHy+dVlq4
WeMa/ZPySzVuQt+NX3xcVpUCu2x4eqPQNcrt40a7qLeUlbwqhbZPK87RKmp4diImxCZO67/VV9ns
i42MZlKannLFMoBz0yspGmvni/tm6VixuH56Lffr+d+T+wZo8qsh3s78V4HPzFozk+JHRnip7dHM
XJJabSUzX8v2FDMRyJ+IztA+dHH99rWLxR6595tsbmaMdxVSixd+rHarGeXprEmJbEabxOgvjnLq
0G3ipKWWLpyiWZ0ENRMyNa0TBH0u16nsmtAEstVkNprhphRflqlUR52YZ+ZBcnHulEql3kVNcMi0
oNnhyPGC6NT6lInrxsbrq1FvF+2tu+h5MfpX4ZVFKidVBdoqidQsrXPKAp8pljQ9U0Ylqfx6oWyY
FOzgUjPRsmLhruZ6XjQ6cu1oly0zpeJUppDVuHYZY2aiK6V8uUMLowF2dkUPzW8qwcB7W8TzYulU
6gkp1JA77DlpxlKEndJc4ynYp8TEj5g4afSMQup79Iy7oH+7ckVpB+24C3CqqxLqyGy1ThhQBI7s
rCLahK7DnUrgoPKrit4suzg1q0u5PCDMw7NOAZhsldSDO3G8QOK6Hdc1Jlh5fbXqjdLeeh4u0qEw
auCV8bDTMB+sYtThYEwyynLx/JGRlxMjXZoeWmdD+rX4xKdKhPa0cX5Oqa3iq5Ap3SUfUbmJzcM8
bYoXbZnZdijx5Gha49rRPG3XMxPnB1KjcZqnfiUzBRGm5uRWH+f+SEg1j31o8Lx3pvPcF7I/hMcm
rwEx81tSn7/x8sq9UgOchKlBOZ42cdLgxeyvRI9kF+FgZkUhAneuTo2D+NLXiDQMyvO6k0fzJxdB
nHrnKUXdyvRCcCP/UpmmqPyq5M7t3vOd5et7ueVhiZmXvjJ+x2G7gMqhkzh1CTvHS8I9CrlV5acx
8vpq1TufAT5Kx1vIvGbglS28nI9pxWngAbJjZhImZ+QAxoD+//WSKPJjA6qeH730pQ7QZJ49lyyc
EqG7c/vKSTph6odBaX4kW3hiY7DvxGITPa+QgcmCHLgbh7w9LwlHXtrXr3LtFvh8J2gyyY6l/B0C
JB9efv8JmpmJTtqrbZe7tPl/eObKPG3vTQILS0iAqw795CJ7H5s4PfO5aadLz0ipq+aiQix3xc0v
1f5S2oF31kKRaQnMXVcIRaaJYPE8vtyRCBDjTHxkE6KJece4Zx09KfA8bW0DOl/YV3M6ieS8r0wy
Md8ehdL99OFQZFrc8xAIBAKBYMCvtbqBXTjmIbYkWr1hI0sIgUDPQyDQ8xAIVvRiEQQuJPQ8RM3o
KWAZ+GPV7Hpmzo5ompiKRPrPAJNU5YeampaockCseu5rTseu2FnKOQeKlKjOxN1ssmn0E7QmXKVe
xzTpF3HOjknSlK4IplKwVIhRkFgr0JYRo6xosru3UEa/YggvV3uX3DxPJMDoa6z+qDqvqFViDSrM
6egNzUdK9EpLbYZuNtk0+glaE65Sr3Oa8n9v7YaOQt1BjKVgqRCDoAjWQrVlxCRLRNOIV46gX/mj
HDG5Xpd1tCKiuTMWDd2kXnWiqdMUnYczYmkfYm2GkyDp+EjZR01Sq0bPOMBZb+jXvd3c2C0HhEXW
7MMOWCt3lNOt1MT/Af4VBObu1x+T5Y5Cetwl2tSioEqnqXW21iDP2GkSkfgPZ2E1M8LkXoTR30VL
VBaa5T7jepWRhd9pomcXwtRPER+V9hJd712NtNjzuNJaii33iHA0wi+Pg4fnmUufsLdFEloDq629
ioHTcp/Q2nY7Jk6MLV4MMicO4NZSoCH6nMEUyhNbRMM6z3aRXepdbakm3qJXWjtiS+5XWII1Xqug
2NicOMdzonESwuj5JFDj95ppuUm4Kg7QNxF7H+EZ37uNguZ5IfNlNA/Zpd4lQPiBNxdSl1MzslzI
YGyz9rPqPOSJThqIv0glLd/ojQR1UeKTcza9rLNXEk6nInpNEVlk0fEYsGwZAi1hSGXmwxrKia5H
6+x4hBB7wxL9RQLErSRoKCAGSTH0GEGsTt61lKqVRTCgy2kGYIuZ1ANu+7WrotpR7VKnfNQ0CbL8
CtZMTLMp4j+JYU3L7RybRjdBol/69VHPptctTWWb+Er6mOlmralIbYeqrziEI5Cft5URKOoIIiy2
fLNJt/rrD/Dpsa3tem2V7OUbbSK2GEidhDFQwjEPgUDPQyAQrMArLIithMqdxVbnDOKYh0A0Az78
PB80hpgHLja6p+hLqDML+kgZn3NkfhBarFqvSrKzZUKEKhhWzNw9cOYWOjMPRbzGEq7nhcTPC5mY
55i4Z4oia4aYTDMyN3ybucNmYL3EMROu/Dy20vLh7oEzt9CFeUjwtkKonufEz9OedxCd2MyNIeY5
NUvnX0E1sgkSVvmgej3pESEXWyDuHst43XIQLbMn0b2BtGC0qdpqH1esNL0mEPMcC5vUpJHU5PVe
h739hjAEiCTsRs/O3WtLx1MzstSIdlcnz3OsFxKwQYrEOxgLpfv2J7iE9LBh/aY1LsGm424Gfp5P
LXmXlndh4XObDfE80ddbAhPzSPizA8LUsEPoo0nQRGrR6Rk8sLPpgnP3vAsr3Hf0IJz5eWZKgOjX
PtiIeaG+WanVIbKZGdihxRA82E+iPYPNtoMbP89weQsYhj1/xxPb1vGqsJyRxVbXmLwxySJCGfMM
/Dy14ZhjRNP+hhHzrC1IVMM/vxSZSWU+UhU+W8hdg+h41cOdGefCz2PImj93z4Wtx8w8bBXoT660
PEsInx67XFHT29GQnxdqtIm4vFwPQ9fWusKCuDxAajiMgRKOeQgEeh4CgUDPQyBwnodAsEN99rL3
8vE89vcfG+9wiW6MvvD4etYTbOvAWRR5iTjKi87p2F7wybR+nu/KeD7Wua1yx87Pc7fbeUE9k1Kz
SXY2pPLEEl5jacqYp3G1GJ/lq5WvZz3Btg6cRZGXiJNhtovkDmeLXjZ7seAYCsTnYGB+npfdxLNI
7V2ZnbUip4K3FerjeYZSNpHzDKwgsDSCqvh6jI7nxWYzgYG75yThtlyBz5oNTvsNhVLtumB1GE2I
S5E6lITn2SR82qClezVeexDrWiYtPebZyHmipUKI3glXw9djDVmqfRl8mDQ9dtKrNurVpbUEfnTE
xW7CEqday1EEUkcfILZ53hYPaLtc+h1j1k0LAZglxOrJlmJw7o1tkTrRVURkerTT3UFE4my32zp7
hnHSEC5W2S+IxGFNPnZ+HvHyH2+vdgrgTWuYIuriecTSmsUgXgEBzwtei8S8SJ0T44+Y5zO+k0nG
1uQrpJvGmDnCtICYeU0+Fn6e9jS59eoXMU78CFOdWKnx6HUNjjYZW2NDF9IjdW8L1iFP49s1pNd3
XbXPP+b1X+2OsHYuzfO03svC8zq8xzDRaaeJx+c80tXB8UTwCzWrXT/O3/E0vp1rrBnMAjGQ49Vw
SUO1W2T1drxk2eQxzzGcM/yyTyQawNdjoJoxs9F8bBD1S7XmuFB0idWq1OssZS6tavh5NkKh/7p/
NqVuOUOEhWD8PJxitzmqWyu3HRtCy/Pz2O+kizjLvmxcr7ZwGRGu56HXbQGEdAcV20L9rrAgEAj0
PAQCPQ+BQKDnIRDtCRM/zzR7Fu2PEkGF7mVZak1sJF2P6RS3By+dUmDQLXo9zc8uaFbo/u5LqImf
ZzfGok+srBTmS3m0LkXYEvw8+aHq3i3jeSaWqIkLpjuWule7aU70Yw2k6zGd4vqci0MKDLpF8E6P
UdCs0EWvOx0x6Pp5onOJg/2xVnfKo7UJID+vHp7n2XUGqvXAdL0gLYqBsqOKuEkGZZmFtSIfcfpy
T6IRAwvx1GTOTz35eWx9iGmSJLoU7xbyPMZ81UbXC9EQ32eqq104z7fdkSpd28k2EYhb9BheD+VT
FMQq26TGTZyizfa+q2jn5+m+Q+wzPT2mBNNrO7TdtdD1mjF3YHvKMuTe20icFb0nqqa1DWpdP89T
h2nq5yuLqMM8zzihtviPWNlrm+d5Rgds3X8TKpZ9nhdwyGHl8xEm7j4xFTbzG6r8iXxGL9aYxES0
XlRrxVCud4t5nnE250wucaGc2HY3lK7X0OkG4zPHrhc3SU09BWMMS3ytJb67cXyrLzo8r6kYojK9
u7XXvvPuJi2vV9folG1ZPA9BEw1ObBFrG2YRwusKCzEFNKJ5uTxjRTm+ntE8garv8nq1T88aPs8z
Z91Tbw38PJuzu+lz4xU6vX0G+XkhA9fPuxxR09p57TFfwPXzEC06YW3i6QjAdRUuT5CaDmPYiWMe
AoGeh0Ag0PMQCPQ8BAJhhe25TYfbOV6XkJkoeOw0OA8YKQ0u/Dzjc6dB1s9zZaVZyWn2+5cugsDy
7JYPwTAEfp6lUsyUSiaOnvMKe7h+XrieF977yx15aCKpKXWdkuvOzyMQjHnnx0qzkdOc3p7uLCiy
F4+nDNTCzzOZVnE6w8O3fhw9lxX2mszPW9qKz23KFSOSCg/SsDaPZbUMZgpeaKiQdlnGYOb18xwS
cWD3OT/bIfoZ5KOXgT1F6lOKTTiZuZPwnSL5i367vk2xDp5nYgfpT5LZe+gAFLywmwxT8FtLQOSg
R3QMD10NYvTFoEZWE2uKlq0a66mOD5Exp7vEINpW75gmTo9hWl6uQhwjHkYKXrjPPng+Sci4fh7z
gtFEI+qE1MGI/pwf65qRdeDnmWqFGF7T4jnTbvqjY1tisSHbe1jciQSihxeJbJ4S6vzAc6BlXD8v
WHdMAvlVrZ08MQzyAfl5ldkA8TBJe3qbmObGLtWkrXKDl0bqdYXFvQ0Q92bDRsEjtXta2NFYvbpv
PyJfdXoDzSetHD3R1hG5dCekmm4CERQdfjGIdWgzvZLMddRrEwpe4OWiWVu9DzWOpRMJpdwqhriZ
JDJmEhl8jZjnSVdO9BX0tOmdJdYIQMELlQbnvyoc+zp2jkzBGpJjZbGx6A2Nn+fj6d4cvaArAyKY
ESEh1iKijVATRw/5eXWMNtHxtrrrNeVUhEO0GWDijmh71MLRw0bQhDEPgUCg5yEQ6HkIBAI9D4FA
z0MgEOh5CAR6HgKBnodAINDzEAj0PAQCgZ6HQKDnIRAI9DwEAj0PgUCg5yEQ6HkIRCgoJwX0PASi
4Y63+OZVWfQ8BKLRjgcwd1jYCp6XlqH96k8YDshfqRiUujm+LEBWkezl+2gBFFT5OMcdK0mysZZ/
V4Bq/0SS45JZEEz5boBevaCzvFVtku4QunmuXIJSmeO75YZVOsZx3Vnoiz5ABSbYVPXTvMVL8tl6
9hJprZ41e3T9Ake3qMaxsnEUmUxQxXIiahkNJDk+MQANKi5PHFuUPt/6hbYd9Trj+mYuNwTjOe3X
gav1zSGQNoUL/69I9j702KHfiXz7ylvvy+Ug0rO6UUpGZJmB5ej5P75ioURlE8W3j7d2plX7/+dG
fm76P5UeHJx+LZdroN5cLvezXdO0RT+6H0x6BzqkHVetXOQPLRbJ6EJ0z7F1uptEhO+c/sPInVMn
Nuf+y4OMPWqp97Xszzfp1vqu7KtS9krdBxVttJZVoYr++w7QrY6xxXvPf7lYSeRbl84+NLwguZ5a
RjRVfvfIK7khyDW5CstPSZ/bCqvf2rbqKDCUa3HPc4g2j/F8D3C0b4RSnOfiKXX3dTOdsAaHZ+Fj
sAlfkPZcmt+EbTHlaGE0loqP56XNJw/taPFMq/YX1qM8lOCSlNlG6qW92CcmaZddKlqO37AhfT4D
p2dgnf6bnYXD0o51mBmGOHwzWoZf4hlVrazPz0CntPUuiMp7bo5YZSr6B0akTx4uDsO6QaBQHHxV
2aGWEU31DXi4BWqwhxbfNoCFbXDx9dRWmef1nko8uaeXlvc49AjF/EGtSynBDESAhj8n4E/hdj4h
QMdch7B+Wjv6mpbA+6DY4plW7Ze6E7gLNiDPN+Yqma73umKcukPXc5bj0xekz2sglYIy/Ue/Tsj9
u7R1Jy3ju4TiaWZlsXumlhR3X/1Uko5b2SWrREX/2y9Ln3Lt3mmW2aG4Ly0jTrb8lqMvvdECc7yz
9GNB/ZttzwVODNGmGlZGrsnknz+zIW1vDHb9tnB2U4ktItd+GuLv/vx7fvLG5uSZTN/e3y91fzV+
b8e7n7tijR69CT6tJfG5R89utnamVfsBJv7m2qPf5c5OPrLn90sN1Ct8+dy54zBw6euWqK10XNrR
S/+G3ti8SfmSy5ZufW/zishvf7zzXpCLmwFvR5Z/dZp+c2dX7l6gW+udQ1q0qSit6C91vyNtxa7+
/B/s+p6p7ia+ce1CQU5k8hG5xLK88B/WoenRprkMIlsj2qQ97D5Qir/vxi8+DqOG7L1xa/7fZWjQ
UYzO0m5wsXi6cOb38r8uHc2APmpIHXZrQ7UfJo6M/vjfQL64T/7VOL07R9ZoiJTvdvFPpbQz+o6M
Ui2L67evXSz2MDoepG6H+6XvfDF6K9znIFDR35eUv85Nr6QyJpGBsdFTgpKIWkapW03xaJMQ+Ts5
2JT/+rdHtki0SWchAhyRN1bhjlcNHilA6u7iajmq/QY4xadGot+UfkVhl346tEVRlKH04fJPxCbo
pTGS5F0HbkxLk2kbxkAo0SKMSPUwptQR3ZIqamdX9NC8fzyhX3qMuFazJFLRv1/ZSuXXC+Uug4Sw
3PHkIlOTaTTuvkaa40nBZn/P0laZ58VgxymYom1DoHOgXZWLJdIUO8GVXhzlIc73x0EKUz/Ow04l
TIvvXBMKabnvvCL4i6sbDNX+bXf2XpR/ze0EvoF66f/30V/j4+MADm//z8CpX6ClTYv2FDwl3abh
YMcO+M/SFY84TM35N3wp4finBnbQJOjZcW56hy17koiqn4qoW4lPlcgop95EkvY9AlfEZSeUyihO
W0acG/hpY4rKN3z4O3mOBwNvtuub5u31mDuZP3pyCR6YvBoOZn65cuUhCjvh2c7El34swAudy73D
NI7u75iH3Ul5pjj/+OaVvScXldn4X7V4plX7izM3SD17d+f2lZNnGqiXDnvbPKTOZI/mTyzAxRMr
R7Nys7o4nM9nd9PguHMeYtvjTKq6H14aPrksb0UPr7Jl79lzycIpqlG/ZfjvR25Qx8/lzu29J3M0
raUPn2yNMebuPunzXYXBNnW8AGsJCYMxtjLvWb+QAkTLIg3ey+zMXVeoNYmG4N474TeeiLqaOL5l
PA8mPlJgkkvEBGzeLQy+7H2RpPvpwz4pcBBphRtH3eVz7l38VvI8BKKNRvYtt34eAoFAz0Mg0PMQ
CAR6HgKBnodA+EMMVezbTdCJnodAtDyMD3qJpPJp3mLttYjtHFFZzl7dLRKp9yAO5yndCjGdYxFV
pIjDuYa0HRLX91XStX8pqRNDsg6WGmVVW0S8K4Oo2fNqBgFHnyIGAeIwdOseI5rPcU7OJQ6QDhEH
kYoF6pbjl2qD8WS7pSZZ5WR0PESonid37qLcuJQmSPRNqatXm59ywDBySL9EXV5zA2VbGyFEIB5D
pvsvxROCtPRgsqJ9EHWx1CCLCHMSJDZBrNETPeLteUrnToxDgnGQEI39PzGOHJKXibbhjxgCUdE4
bBBTS3YJVPUBpuLD9nM9T2YvEElBxfFsltpGdhzyIFg5h9BThioWrs7qxzyRrXSNfb7dJOIYgxFL
E2erUVP0J/rWtGjwyLAaFHHr+6TRXvQawhEIVs8jWuMS/Z1RDGs0dnMSEvxcYnLT0F1C8TXHoRyB
CGWeR/zbP2F3E4e2aYoYbRdiWGJu07m+A2atkw/imEuc8SFC9jzwvLkgel8RMQSbxM2liL+POMzc
mM8Ncf6Bs7oWmy+GKhauzto9j+h34QxRm7qphlzmcM7wSzRNtAJHfdIlDl1RxbMsgZ6TycQ1RFST
Madr/jJdWvKINq03GAnO88KCdpPUt0BFFldga3csSTHbFRBV8fN8Ov9QxwbWxEJRKuK98aY5nn43
1q8CWCqIsSJZRJjtCojAT4+JFA10vCCXPxrm5Yg6jXgNrqRwfDPseV71IW+4tpLQBX2SQO9r4Ule
yIGff1L1aw1dWOmItnPSsEaiZk4u0PMQTZ/hsY4sovrkbxMGWvQ8xGUcaG6piQDy8xBtN0S2YFLB
YbirIDp2LNr9uUAdju2hKtF258tACbBrtZP16kbEQ7SKRwW4n8dyM4Dxfh4Jza7qo02vFlljU/V6
vNGJVOdA1qsfEQ/RQkEnYRUMJTAlYdoVQrQpiqL+JapPUIvablFzCeUoWI6o55rTokeMB7V0RS+/
DuAbYrA+AIFoAXQ5N059kCA6udXAyLPEbHYSnyUtYmLxyf+NTDinsNM+ooVOxEMgWsvzfEZjE0nU
xMUjVT6BKgYe0EMl4iEQTYB7tEmsgaOHI1QkHaNNt4PsAaCViEeh+b6ITJ3LHUI7pt/lEZExjyiW
h/1dRzfCMF1zGcrqT8RDhApl+csA4j6yXiuUfNIgZU4oHCs+abEklEXMulzHGKb2TETbvEz0HK+s
bxY08vq8fbveRDxEuBgPV9zruHFJsfF0+FZYlywbT9cn2iQKG0H90j2JmEgKxl+GbWIhMphOqiSs
pKtc6JTZD6LbKEhEW4qunYCovRPNlAFLdtgjXEQImIhHYwRiWSjFoJSMJkvKOCSty05ikOK5uL4o
YzbJJbKQLEChG9IpPp4FKHVz8hm9tyhncLHUBM8XNFkpDS5FD6VVPa5WJLhYH8RKkI3raapW9PGQ
4qK36OvklmJ8iqaf4OKm9CU51f66zPOINouqfBH9AX71d2WqpZ9hOEKIeqGFGMWIMQXQ0tXOrcza
rIZUzrFS0Z1cT7fClAHLF46QDcVHhFJiFbhleIGHbd8tccZlqi9APrEu6PWxd3F94QjMbBO2nQXY
mIvtBdgmrj8tndH5sCzx52/9YO3o3GKfJguweaF7hQ5U46oeVyueXacezr0AN3PQFV3/riHSe2IO
8k+VHv9z7fdfx8/QdPbG1iX9lfQlOav94V9haW0gEa9NJnryCuuFOAgj8PNfhSeisDYMs2sVgdkU
dJUKBX1PLArxIgx2XNNFm/dCajZGw7wofEAK9WaUtWF3pw4fOJOKj2iyAGdSwqh8SNHjasVhEKkV
T0Dp+xCbhZ5YReB6asVYofC07omzg9Si2AxI+ivpS3IW+2tEZ7ztqjTeEkkgvDE0nsvRL+H+tfg1
uXd+/so/LsNNn4bjXZswRPfTv6FPA2T+lv/aWqcsnoObhoaGzl6C3vz54zD0BhzvuCTvemNTFpXO
+Dxom6qsdiCn6lF/2KzIPhrtpFb8683I1yUrvt5psuLnf8V9NbWqWiHtANnUDmP60lbFfpOOy2bM
Q7QT3h3Z9iJA6oFeOjnLCNr1ee0y/b7CXKJbE82Mj4/TadTb3JA03QKBeuQk3eW4prsqa9Xjhg9E
aLwLqWgvT9O0WZFafat7WU9ZUD8Fm2tU7L88o01EO+HSP89I8zGyewJg7aewQ2r6E8J2LfYopCK6
6FoJUnGYS5xbX6AzPNjB0WizBC8mnJJVZPULKIKmxwXl6Iw0tfvObvpZjMMpGqjuLFSsSKXO66Jd
O+ZuAYjGYceaMX1ZqWI/eh6iDZD8rUGpiT03eT3Axi2c5FRL6cFO7egnovlFffLdy68uwy8+l4q/
h7ZLfv0MPaOP+1LScaLeyxf0wRL4KzU9blbsufJB+tUzOUPT7I/eugFwR+/t2gnP7ed6dS3/u7B9
GmB8G18UjelLUO0PCRG81oBohesx414/a0ipLuemx9HzEFsDHJjmc3yx6oTKNdxy4yLFKoxFz0Mg
2gc4z0Mg0PMQCPQ8BAKBnodAoOchEAj0PAQCPQ+BQKDnIRCti/8PbbLpL2MuZRkAAAAASUVORK5C
YII=
</FILE>
</FIGURE>
<FIGURE FILENAME="Forest plot.png" FILE_TYPE="PNG" ID="FIG-03" MODIFIED="2019-05-19 16:46:55 +0300" MODIFIED_BY="[Empty name]" NO="3" REF_ID="CMP-002.03" SETTINGS="SHOW_EFFECT_SIZE_COLUMN:YES;SHOW_MORE_DECIMALS:NO;SHOW_WEIGHT_COLUMN:YES;SHOW_ROB_TABLE:NO;SHOW_RAW_DATA_COLUMNS:YES;" SHORT_VERSION_FIGURE="YES" TYPE="FOREST_PLOT">
<CAPTION>
<P>Forest plot of comparison: 2 Usual care with MI only or MI+CBT/PP, outcome: 2.3 Depression.</P>
</CAPTION>
<FILE>iVBORw0KGgoAAAANSUhEUgAAA1MAAACQCAMAAADa8sEpAAADAFBMVEUAAADAAAAAwAAAAMDg4ADA
AMAAwMD/gADAwMD/gICA/4CAgP/g4OBAAAAAQAAAAECAgID///8AAAALCwsWFhYhISEsLCw3NzdC
QkJNTU1YWFhjY2Nubm55eXmEhISPj4+ampqlpaWwsLC7u7vGxsbR0dHc3Nzn5+cAAAAAADMAAGYA
AJkAAMwAAP8AMwAAMzMAM2YAM5kAM8wAM/8AZgAAZjMAZmYAZpkAZswAZv8AmQAAmTMAmWYAmZkA
mcwAmf8AzAAAzDMAzGYAzJkAzMwAzP8A/wAA/zMA/2YA/5kA/8wA//8zAAAzADMzAGYzAJkzAMwz
AP8zMwAzMzMzM2YzM5kzM8wzM/8zZgAzZjMzZmYzZpkzZswzZv8zmQAzmTMzmWYzmZkzmcwzmf8z
zAAzzDMzzGYzzJkzzMwzzP8z/wAz/zMz/2Yz/5kz/8wz//9mAABmADNmAGZmAJlmAMxmAP9mMwBm
MzNmM2ZmM5lmM8xmM/9mZgBmZjNmZmZmZplmZsxmZv9mmQBmmTNmmWZmmZlmmcxmmf9mzABmzDNm
zGZmzJlmzMxmzP9m/wBm/zNm/2Zm/5lm/8xm//+ZAACZADOZAGaZAJmZAMyZAP+ZMwCZMzOZM2aZ
M5mZM8yZM/+ZZgCZZjOZZmaZZpmZZsyZZv+ZmQCZmTOZmWaZmZmZmcyZmf+ZzACZzDOZzGaZzJmZ
zMyZzP+Z/wCZ/zOZ/2aZ/5mZ/8yZ///MAADMADPMAGbMAJnMAMzMAP/MMwDMMzPMM2bMM5nMM8zM
M//MZgDMZjPMZmbMZpnMZszMZv/MmQDMmTPMmWbMmZnMmczMmf/MzADMzDPMzGbMzJnMzMzMzP/M
/wDM/zPM/2bM/5nM/8zM////AAD/ADP/AGb/AJn/AMz/AP//MwD/MzP/M2b/M5n/M8z/M///ZgD/
ZjP/Zmb/Zpn/Zsz/Zv//mQD/mTP/mWb/mZn/mcz/mf//zAD/zDP/zGb/zJn/zMz/zP///wD//zP/
/2b//5n//8z///9BjlLGAAAhkklEQVR42u19DXAb133nnwR2FwtAIN+SrEnbckSRp1zTWJeQtCSK
pB2Danyu3KrTOGlaTz0530ziubh229OldZobp1+Xk6fpJWljy/FcnIyTuXPj+CzXTuycxYkNgpZg
mUo7iXt2SFHflEVyl6QI4mMJ4t7bD2C/ACxAEATp9xtT2N333//He+//3v89vL/RgICCgqKKaKRV
QEFBfYqCgvoUBcX7Bh6+jpULdxJMFSMoXBh5RnZDVgKRK+c/NjP6pPlhK8iu1ahmZTzzZOu+IvWB
KS4xTx4j6qCslwviP3lTdEKs+LueyLlSpm1LKqZBAx+ERl/9mlbn89QIRtHiwmWP7KuC/OkDr185
vedjlqe7921MbdwB/7tEdV3xPt1KamVpYPoi+ds0Y/t18FulTGv8aIKYFt//3oX4/isXaOy3Bsgs
DyLPtobDAhuQQTzMclkRwuEgj//B/wk8F0KcTwAxxHIhUpLgfQKLBzdoC7CsL7IG2e0DfkEcWQYI
cWwTEGF+7imFtSIfDnNcqGYVMSbC8Bj+1OyM+VnGn9B00kgEHyzjJ+wQ3H0d/hNErPdhUiUBXIf6
tUIvZjk20Kbz2mhwaUhzimmKjlq7hcNP8T59Y1oI4PgAmzYId7cPEtMM/SB3rdATm/yyzovGfiZ0
AgkGPME981/fc1XqhD+M9J1rONogMvu/kOqEn4lHMEEnXJJuv/7Swu1nVo72zbE9pGTR33cGf4xA
dq7x4pt/k1H5VALfTZEj5LOp7+jzPVISC/vlm4+nCWtFflPD3POTYqpy/mVVxrufe8uX3AlTmp3f
ExtTH5tdUXQ6uqJV18V/PIfNncAarhItH+87eiz7p1jB//mVR4/2ffs55Vqhf3xwbv62XJ1tdDu/
kVnxXLwBpjR9c+32FN83lTftrGZahphm7Af4+kfnybVC/3jfHN97dUWzl85T1jgaA6a45d6xV/Fd
7yRwkISJSUjju4Sg0kwxAGcZWMUlkxMwgJ+8OoPvCBLbQ/dBdg3yB0AVkoLQJCSIsI4cPywfSwxB
zVpNmGgbIKO2Zmfi1OEQZFSdVnM0ZnPTEJrA9AC/1oL19KnXCv0tMMmMJPJ1trFg+uX9TF7fXLtN
zRhNazC+YuwH+PrDyrVCn4LJmZFk3t5ao6Gev/MNg7peauqFtxaUu3A0hSd/gIislOF/lKfqH0f6
xmhauyMf6KMx3271sjKwg88qTsUMKbINrBWe7CC+0HRZ/8p45Y7jw6/ckbPz1f920n+zQRnlX/Fu
RUv9ITOEn6t6q9em6lEMVB5udDt//56Te79/D4xo+hraraBpxn5guM6bptlL5ynHBVUyOpYg2zwi
iY4b4NmRkQKbPrjEVIdLcP7dNYlm4YNqiExkN9iKP0MeH6jZYB5lx5i8nQfhwjs2ml1YVWNoT0hT
hutc9YyBstRosNXZhqAjKkc78vo6tts28JpmA0M/MPeJqGqaZ6NM2ww+1TIQeHHwMXyBunHs54Ou
6bDfcfFDSnhjzXrgg+NrEu2LfkkUsDQWxrswfw2joC19n4GucRirWUV4hzwmO1NdVgpxBl4xjwnj
beGA/ZrcdcmYCWeqsw0M/gYZg45O7SYimLW1tt9+nasfs73Up4zrqbY+TjwwdqwV4FtLJ+dg6lR8
x8mfOhFP9cQ/cOI1/S4wegP4owsvr0n+7PzD7fHYT+HsqYPxU/P60ydGb9QknoofPLVQs9r4O2AM
dga6d2Ss1dXO/8GQ8cHZ4wcXTs7br/HdqXggtghnTXW2cfCqk5Cmo0O7hduHTpt839gPlOsFSz8w
20vXU8VWVxQUdY1N5FNcNk3bi6L+4d08qqZoa1FsBtAztBQU1KcoKKhPUVBQn6KgoFizT4lBjh0O
xKDV/BVgOFzw5Vh2mOUCsgvKchAOh2WIhMvgpuuB32HvRBZeBkatfmerypYoZ1mOfbCNvEgOxBcU
GCkkUAaRDbMiyOE7beXaVcRv5suHW4kJ+he0WArD8W2O9VdY76ByfjumKtnENQNkE1rd8Cx7WK5W
G7pual+YmNAW9uWsYlleLtOqLDucjYGoWtVMEgiCgm4Vx2ZrbZXBp57esy394t5bYXe/25dvH/5e
en7v56uv1fdKZdMU0mPkyusfTRhKSIJVPsmqSN7TdWVJRMNNqdDPl4iAac9HIgUFFszh+hX4xSAM
/gJ/RgwvmmB9l1MSIWXgcqLkV/uXyqvXlj3H/cMI/j0cInlpqVASZF710bZFz5WF8eaaj+m8cvQ1
lT+jMpJe6N9WHg/vcOjh4QPQBSeJVclzSYitqAdd5EXP9PHhWltl8KkvwArwI0lGzQ5SRgY5QNJX
eDyWyOpIouYLqblDpIE/hN/4lk4N0HQnHmNifl+zktjk9+fzjkDNdXqKJLaUxNgfgqwkCmU5NoQH
8wDL8REtL8pxoNL0wBD84DR2K3oreU8yHrl4GxcX+TtGpHBPmB1RnFd4GXdROxS78zlcrZbiDNwF
UfyXASaX+4Pt5JBSja38nWr+lxEzyhnrpHqUQsUQrOr2hMMowCUgxvuaje2Uyy1TkYShSfgNLPXL
5G51JgMtWmdODPoEfiRec5+6qliVwtYZ3GzVkhsm8mr0QXK9NKuamj+bs4qD2R7cIKukvnHVdmTh
gDaZN2OrhmpuVaPxsgf3XDIa5oZM716/SA5hyfC0Mj42jftf6msiDXyJFHvgo7wp4y97ov8xuGXf
iyvK3dwFaOp7KdBrGCceCuxz8Y3YkQyskLSlHcP+hb5OaPpxeqn/aTKZBPcvO9Eb9XgHft9OoOqd
JpaFxFS838YlkoEM4bCj76XgeCcszabP7SdnY/8ouD/hIJCB3gd0N/k1WHEQqNitCFziMK9rlvJ7
cR9gcLWm4e3O8aB/eIcyi+zVBpzkYmo5DZZjI8yJgQhEBt4w9L4EbrOcPav8wEMQ7n9x1dhOK4sD
fZmlXK01kIOKx+Ev4ZMcbtjG6UYxfUYflt6FjYBiVWLghGGkiOD2vG0uvbyP+FFmcuB+eLr/BLGq
uS/A94VUq3pXv2m26l7cDHEugK1qa5TTk2rJyoZYZfCpxTHofwSvp0zxxsSbAFdw0z+gDAK5fCE1
d+k16xtnJ+EFPI2HJLXJW/J5RzrBRD52KYxQf9t+Une3wGQCs1j+RCgE3wVDXpQFRj0E+I6dwJDn
lNge2mbn4iZ/x4AFDt7e/aCsCcw6TWQ5uxON9hyu6Nvy6uj50Yy8f7QjlwdEtDyvFJ9nnKRycAwG
4THDCuPgycW8PVOzuI72Qs9Zo71n9dwyfSzoPoY//jz6Tf++7eDbwe9kf8AqQ56eKFZzfBMO4sD7
fxiseuTEa6bcsCyOoCanlCFk8gzuE7gfMMqfftrRC9086R/RUf/e7cAv+Nq4newTG2eVwaeYy+Nj
sPc2Y+kgCHvwZBxdmV4ZI+NjltxnlI5EsOfyW+Y3BAGPMquwh9F6G6bdY7JKEBwyJmz4AizjPzJi
3X03ZoduXj2j5M3tIRo5wKiHY7J0Tm882O3ObLNzeRua8R/R98/uJuul3atvKkSCs0Tm+6ej8PMm
TaCDRQa7c7xM85x3gBXYgRY8UmWJkRl1vBUEveIcpF6N/r3IRQ/ll25/MWq0RyBdKKuyMLWTgdv5
Q/HPRwGWUswkHsPnU2cSZx+Mf0rxctigBPpD0U+LqdH78lb9SwS64dVHHg/CkK78QK5iBGX9uUf9
008LXzi5JGCr4qk9ilXpM8mpT8Uf3DirjHvpwvzl01rPiyoxIElqIEoxg/9mUIlVrflCwsLlcdzp
R/WurCQZeUCU81GZ8iiiE8Rc2TgzuhKdUZRTMmDicL7E5KbpQfBBNao2w6D3slPWkav8HZNAaXpc
i/l2OZ3vMuRbxR14efGkQ05iJ/GfMfdHjBULk7wDTw96DUPUkH/vwxZ7xtQGK5TXJTyUWs4y+jgD
MM4JA8x3VS/ftTE+JXgnbhrwGkK/2eC+HZbcsKhqldK/HL78EeLpRNbQCF2sMMFk1XretbE+5QsL
wgtkIlWG3ulWJYTpJpH+j/CooJhoyRfyhRPCP+E3PgOtyoIAOrtw4yRgPGeglnfkgTaV4EC3m9gP
2AEtm2anHPZjHUtkQel6kFr/EvzYTqDpTfKePgMf7HLqsCXzd0y7VeGI4FV3C8QkOKQfaXaTcbIR
to3b12ODeFU+g/9lDLk/HHTdYupIlrdmcfA3a9xVnn/jG7LZHlz3neCU16W+5Gfl1wc54LlWXtH6
NznoVt2Z706KiQ3JNprFnctntEp6gySgGnPDGOgi3QfX1E5z99Gs+qyM8JjPc9Nq70q9A1FcL6Rk
dCOsMvjUtZNx9suxn8Kzo9tBit5HeszKiaWvE2NGYYyM4tZ8oddjdzEHYvPQH11SJwfP8tgIrpOv
IjJ1KesnNe9IGrv2I1UcyYBysTuqZdOc6g3EFoAfW/idouS6HriSr3v59JCdQNOb5D31R3eLRSQW
zN8xYTE2zC0eVwR2rPxs1k6g2a3mcAVetk/EwDHAcDD6jiEPaO5kApEIQQV514xEFEYTSkicW2IN
NpvtefONrzSCY16XwvcVj/8rp0V4zbPY1INXKK2NM9AbUIaEmecy7U2nNiLbKNEA0QklJsoNSEPN
81FjbtjIG8uKVT3xXotVykuvXAgkxiUIenYsnTpL/u+LHcAHehWrjq90NB+vtVVucj1EuH7/v8y6
Zsn6z0z82UmnDUyaAVUUnG8qdc+J5VJk0zsT5fNuu5asb+Nb41vGKjc+xWUb/WWs9SIfzwDjn3Hy
NqAZUMWWFolMg2eBKUUW/PFQ+bwD/Gx9Gx+YrSCDP+DYzTaDT1FQUFBQbFl8ot4V9NJ5imKTod67
LM31oKCgPkVBUc+gexQUmwT5b6aa6DxFQfF+gvmsmmRaAEol5zATRf5GY6NzUwukSheX+RcLs8jJ
LiXFlS6GYgmVtFyqWKCkLrhtBkrKU1RGtZjYSLkCc61IpgW+VapaKgENXKrqUxJy40jgxtPwn85N
Whvv/IuFWUhuLXCli6FYKsqnKIkbgcjRQOW/ki5lYGmtHeRcK8i5pkylSKI+UU2fUqoYSQ4jp6SN
X5bnkvMojCyNv7ZmQkXuyhXhjhCVpC9XICo9yxcmKytYKKGkmzm1HkHOyv4f093I5vCpXMPapwZ9
9DQ/R6Xmj8o7SqFRH61JBFqTPzs+L+5eyGX4tqbuXYANgi3jUhYPqvNTo153nQqV2fMcm6fi+UrK
rw9KtDuSquLE67CqKBD6WR4rgpESgrnXoWRUXbxWqlRnFMV9SirpB1K5zoKqEKsjVz23CsMtcs1k
LcJQIcGo+PhRNNR2oiheK1WqM4rCPqU3ar6+S/UHO1HB9XhVFwx1AcmdfmXaUDSiRJUOPps29Ntc
aLQEAfk4q+QkJBWcqSRUxcCv9m1djqoIIajUpaTq1BHdqavneUqPrPMRtjliMz3XIxQjkb4NqJSa
4/SKo3aNm4RKsnBB4koXJAGgsr+ec2GDs5y8OGT4Rq/UN0W2twoZZasVVWsHqXUO/fREuN4TW+nZ
pK2HEq6+2SPAuvcpejZpKzrVhrxKUXCPgmKzA62hmIYtdJ6ioKA+RUFBYz8KivXApkmIovMUBUXd
zFOSIdupOIxf4EiFMq7WkE9lpbAwsCpSlMSRXnLmI1mOkNjZFc5aKipQKniiHkyJTzpPVPhrYlTo
XVSq7swq2NPSJLQuJx1p7OcGesaNy5NiZedTWSksDGyci5E4aWLbMXZ4W3JUsljWkgvTHQ3NF2p9
v3D+VDEFUdG6s49G9twDhQvdTF8fnzLUsil5ypDbAZZGryifqnjij4sB00VulROF7TQdKsCgyAOD
+citgi6HqzKACtSdg8lF30Zrz3Mry0rLukOqsLY23zxlS56SLA2CcsNpJflUBcOMSlPsq5lGVbqH
5SKmyruCXYiE3PpWAQVRKXWdKkzNMKlhr0OWPYqtFW967cOHzdKcxbZmRFLlyXClk6GM3VVy1NC8
jHBzdk0qcWbbppJUqCeaBpw1urpkqdVC+VOomGcUn/uc4ua8zfRM+nr5FLK0bxnBQNn5VO5Cu9x5
T6U3OaRgIfNyouQKz2X3KTbN5tc+bswoIlByOqecW1dZXtQPElt3hpBxgYVc1bZ25naLzhKbIPZz
2e3Kz6eqYNmwjo1vnab0tKh1HcAlS7aaMfSTSgxB9rwt12n41IfWF43F5x3J6aEpz8p5dqqGS0lQ
KvAr+8Sn5Nal9LQohz33skQXpdKEVLQ14P5dCVVSUxRVnqccYy3DnT2sX498KhcZQq6TiEoIlXL7
luZgzZb3VKHAolQO6VqF8qdspIUY5wnNlW97cyPzp5q2qE+Vlz9Fl7J1C3dNU8U8yw1D3edPuf/O
V6KR+BZwqjUFqxRV9inqT3UNVB0q2srrt0dBQUFBfYqCgvoUBQX1KQoKCupTFBTUpygoqE9RUFBQ
n6KgoD5FQUF9ioKC+hQFBQX1KQoK6lMUFNSnKCgoqE9RUFCfonifQ5RfDfl9Ax4mEEQJcVOaQH97
lKJOELu5Q771/67Otcyp9+SzzcNc+85/mTXR0d/zpaAohekPicF7vj1TsPyumMf7PLeP2SQ+ZYj9
wgr0u1a/oUD5EHwgB1kuK0JMpWzimgGyCY2eZ9nDMqH11bGbiqxqSyBcI4HyMJY06mfZoGwuCOLn
seAwqTP5MC6OKdRZlguKgFhcscGE82jOhc22yNoDQ9sR3m05ma1+jn1Q1p+raMPP/K3K65gu0Aat
AZblZSOTmjRHpPkwz0i+M/MXjxR2KXjx6vSF3g8veYb5bPNo/ceDHj53OTXVCSNT+t2+G3OXnUAu
xcv/L4VueerZ/Z9r+GH7ocenpqAhtLwiBxrURlpkLv3XbXMypvWnrh6pV3Mf30dsaWvcC1O1ESh0
YEn/a/XcUz1zRqeaPko0+NbQF49l51OoQXz+zMOkHv+Un2P6Dqez8f/wlsw6M3xmn666agsImi24
8Yy8V3MyV1dDYkhMa8+18CSzTfzY5Aq+CmXO/c1tN000yk3vxt7LTHXWqGLkNrbRm330q/Mj1+I4
zNPGj+Kfy2+z0vxjf/GviOP9l4/Ur0857FEc5rgQ4BYNg8xzLC9oj3dOeCAJQ5PwG5CBL5MnqzMZ
aPGppYlBn8CPxMnlS/u76tXatgHl4+aVmq0RUkrlpDregbTx+T2r5F8eeiYghUsmekAZ2/4BJidh
CLLMd6GFc+6LOTbTqi1yykqi8k4SmbJ6NXONSFefq4inZq+DBvWq4zr4KSylZybAU4upaRpl/Yxn
afJsanp2roU4DEB5n9MXzy00eLlgk9Aqbg6fahr3v9TXhNtgBEJiKt6/rLcmTOBWwEYch7+ET3J+
ERqnG8X0Gb30XZ3BhyBVrz519YTycfJyrQTeokfQXeYOe+gS+fdeEMiIlSUf94J+tR0+I4P46TOO
DL0/0a/aVVse81tJVN5kFMy1bhcMG54r+OxHxrR730e6yZXvkbGF9Z2aIq8GOeY3caB36SrZdZhb
09/MlQtnJ3/ZwPqCTRG53n0qBZMhzSsS20MPwGrOpwRgoPsYvvzz6Df9+7aDbwe/k/0Bif0BBkDI
bXvgeaw+IfvV/31dXKjVvOjXBtJIHEx9/yFFgwnVj5QJ57tqLWJ8B3oDfOczO9WKtTC8/1Z9BlRt
aX3ZNlQ/pFkXWQYtsG+Nw4n8cxX/fXz/dvXq8vjETeTjd/f/5/WtjUOfgIbVF6vKsmX19iwcOl3v
PoXHyj2aVzTv/qvnYDDnKgDnD8U/HwVYSjGTsALzqTOJsw/GP0VKo5BrWwGzqE80B2oscFmrlLbh
wXGHMGVUrdeoWu1KLSr4XPpMejZ5Lml/I/5D/ep21ZbkFwv6M5apDiGt1wa/aPt/YQpnYCV3RQZ6
4ZNwdF0rgxEXlpKZbHBHc0f7XUoot5a/to4bdnQGZ1d+HF8Q99T9egpEEQ6oXQL+4B2Dr4kgPJRa
zjL6PcA4JwwwygjLwK7c62qgXofYuztMlok1FHhQESguNr4077RBRKq6AbcB/mhU/Qtf4TANupeZ
/R2rZmqyJ7cvZ4Fmy55HjCYZtu3yMmPX4GcHXKlbi3YTmIWGZCq6qyt4Y3urEsa1aOGc68/2GzNd
u1aSywvzjFCP3cyw76dt8AWvf3goEktduumtI/9R/NLXOkDbC+Jv+NQRf0MyemY2wXvQF3bN4Pjw
B/7lXz/BkkmtaeD0lS/fcZXs+/1197Rcnz41pWxt5rcyayVwx8uhtLWIaOC//uG/b38vFbj+4W90
/MlL4c6pwPVfHIz8hHTthOeyIK9YmekMMal2ZTaJkGiXmkxM+czq2b/Oy8QPyOLJc/Hfts+k8M0D
/4y+jq/4+85/reNqqlYVA8uJlJzJJo5s/8bJLK/u7unfHRT8bN3W1Nw6/VexCbkhsVy/234O89TU
qfjBUwvwxOiN0B/9d/mIBa+l4BWP/yunRXjNs9jUg+u+tXGGxP6kdOa5THvTKWVgXIF/AAoj/njg
Zscvfl6NxZd65mC2Jx6P9ZIHs8eXDsZwmBZpZIBf4KojM7X/HqN0JeC85tmxdErZkrjXs7jUswDB
7y/0nFqsdcUI/PxDiZXUL3Z+4Pr21sJkv/orv3/jTl8wk04sSR1C3Te3+3MUYofP3b5QKH1ZoH5U
c4TB1fmC1niiClzWZQfpxF3zvtWrytaDfjypwdvIeLzvmPrTVjqbFPl4whWd3yfSHl57MI3ZtAuy
wCxfpJTLQnpjzRB3rc4F73n5ksfDNP6TfhwJtqpPUVDUxYS8ic77UVBQUJ+ioKA+RUFBfYqCgoL6
FEUtIG3Iqz+sd32pT1FQVBfG38hWf7k8//vlZf+SOX7B9I7m3Mjm8cg2CKD8h/Ye0j+sVBoNcmCk
lVoZ5R8YqCSbFgbDJXBknntm1tiiv8LdoDcqabKii0S/1th6PrVmIPu9vaMg20Sq9cF8VzT3UzNV
ng1ymJElM6XGQXJQxKaYWRIC51ckZNfYor/qj8aXS5ms/Eddamv7lKROExLSurbS4vkxVcoN/WQM
znsAuZNy9LZRWe9BVt9DzlOevRtrPVUf1SVApd1bcphtFPUtBdrcVHACLmOylmyvFdN0M6+XNmZB
JdWlUFTcp9SejIxjr2lMNXR2fZTNd3rJ7iemeUIyjOYFu5rBpUw0yBBhOjDSpef7sOQUHUp578y9
iwo6kARleYRGSwSUY3I9TlOo5PBReRfdiFdrJNTrzhdNHI0jul0UsocxyKnP2aaOclsaFWx467rO
rmLJTiMZ/LRafdNhXan6K5nspc06mVEU9Smkt7VU2s2kcmZGqWSnq8owLSF342tZQzSSoPqdXfWi
3ASOXAwEFJt7PYVKT/+ojChBcthOcBMIScjFFGyK/awUJXqp5MYFq7YlZ5SGCq/CKLakT0HRLXXJ
sSB357iDJVknLFRmrIqkAn0bld/7JbcLhnLpXHPZGjMS2mSv1kiot9B6Qw1HDIGPKfa3RESGO6cp
Jv+O42ic5+zoFdoD9zGYjZHpQSEtzN5bnK9ZY/OH075MCZN1npvK0axfKpYfpFcWVFcailcus1xL
K8qfktBaimu4W1MZo6qt7bby+sj2pWJZnRRVXEOV1mvlMsu2tOyzSRJGTV1qA0IaqY4Ggi0Y921E
3Ug1jBi91ZeA6qf1KmRUrX1Duo1Xkw5SbzLpGVoKOhdX11Iv7RoUNdolWNurmwfUpygqjKMqmaY2
p0OVaSmN/Sho5FddSxtM+UkOQ4n+fVNZQ4ztnI1k+/rFeKYWnM4VmK8MQUN52U30vM+6BYCOqWll
9NJN8v1U2ZY2lDrKY01UrMinHM6yWcutdpjTJAxfDuSOpZeR3URBUTs4xX6SJOU+JO1MraQ/lrSJ
RSsFS4n2rpkXLjEW6nylwi5lPRhVll+gzR6/U2y1PQrTMI9yuYCGjCnzxOGQZGXhhUxZVsp/xvQi
exBY5AyvLdmxiOdI6vkf6lgUG+xTJbZpzAf5kCmd3e28gJzcBLlfKUpQ4ltViWZPUNRf7IesYVyR
7p6ndIz9ChVWtq1CdMMo13MpNiHEzcjfW7gvuj9uaDmNXbBfryWZyVkVyU2ASFFVKD9lNVIGeQna
Yr8pcIOBysyoOlrcYNGkKj8V5C3Yg91nNVl2FYp2cPs2ooTceFwBbVA5xBTVwUh1yYuV9xsKR8LV
16Lf8nikGr9M2+jkJ8rJc+0j5yPIdCDdeGe4RpZD66aX8oxVvuomoHLSXSoyc+WoNCYF3VvSZkmN
WH9AHWxdEPGzvmbwyRDjQQ6yAVmdO8jPCzdzkGCZOyO5CMvPBUQIRiCRhbDA+XHEJQeYIHmjyae8
gTgOtXKsoNCScsyDS+CisCanoBY840Pgi4HsIzyNWiAfCBzL5340LcZzuCuIvIU/odP0X5f1FNJX
K/kPlNsL0O7zS5rcG4YShLStCmQkQ0YOoPPV33VaHSHLPyYaVGiRpYlCuurUndYPH38ljfsr9xp8
nAUvkz5miHhemIbmH8nP/bp+/8xCahbBL+8QhRWAuWnfMwAt52WW/IK857JCkZmeT8nTwbhCO0ea
bXV6vhlPLiOanIJaiLJ/GdhFeI2DlmMqTx2XIe5Pi7k+cDt3FvN52pfy3WTkT+gs+q/DHkV9o8zs
JjpNVX9Bpfw6cGIIpAG48gKsvAi+SQgZfn34wwJ4X04kkvr9HzPAH4COhptYBmBFmHgW4NMtIKZw
0YT6s6JnBX7flCAO6LTKkwGlSJVTUAse8Fvv/Ta8wECyByaTeYJJrIVs0GLfmQ58/cIkTOw18id0
Fv3XCA+/6ZqUX0dqitLoHFF+3T72j0zj9qlrv5dpfBJuux+e9GaA/KQ9/uu8H+C93+P+VlB+HB4/
uLWzs3M0A83LF49A53k4cikDTfjRhYxCqr2hXWq0esGUJke7sWkhHk3yWIv33vrnRaLFEbMW0W9z
X016NC3IA0UMkZ/nT67y+ptkvG/mKYr6wK0N7DUAgWl6AGBUBDGrLp20UmF5+oncz9hHR0ZG0gAp
bye+kUFsUB+lnNhqtFY5BTcGG1pex9KeaMJhXVTUxeta7ElM+4M5zqL2L5FvRl7/92fsR1EfyDIT
ZAnyfO+3sbd0wzj2kEhC3KGHB4Lw6dt10kdlEHhoW7mYlgFaoRuHYNwcIL8T268ptIbOrskpgNV/
nSCRIuqNACR/Dl04ghuN5LVICHn/ebR72of/5aH7USN/Ak1/6lMUG4pAX/u38EdodAKvkVLsoRWA
kaZP6v3pJ3vZpphO2t/MLr8Gy68IYjNAA5t6E2DuA2zC0ad6FVod97frcgppcV8HEfmT0Q9jLe5k
03MAC+EOj176O0x8Xif9T8udeCne38Im+438CTT9qwT6u/MU67yjMVLsdg2c1uXdavyoPfUpivUF
02iKqth0pYy4bLpyLVhIr7sM6lMUFOsDup6ioKA+RUFBfYqCgvoUBQUF9SkKCupTFBTUpygoKKhP
UVDUEv8faeTF4wff0KYAAAAASUVORK5CYII=
</FILE>
</FIGURE>
</FIGURES>
<FEEDBACK/>
<APPENDICES/>
<EXTENSIONS/>
</COCHRANE_REVIEW>
