# Supplementary material for: Effect of motivational interviewing intervention on HgbA1C and depression in people with type 2 diabetes mellitus (systematic review and meta-analysis)
Source: PLoS One. 2020 Oct 23;15(10):e0240839. doi: 10.1371/journal.pone.0240839 (PMC7584232; doi:10.1371/journal.pone.0240839)
Supplement: S2 File — (ZIP) [file pone.0240839.s002.zip › Supporting Information files/RevMan/Effect of MI on Hgb A1C.rm5]

<?xml version="1.0" encoding="ISO-8859-1" standalone="no"?>
<COCHRANE_REVIEW DESCRIPTION="" DOI="" GROUP_ID="" ID="357819051711214256" MERGED_FROM="" MODIFIED="2019-05-18 14:33:10 +0300" MODIFIED_BY="[Empty name]" REVIEW_NO="" REVMAN_SUB_VERSION="5.3.5 " REVMAN_VERSION="5" SPLIT_FROM="" STAGE="R" STATUS="A" TYPE="INTERVENTION" VERSION_NO="0.0">
<COVER_SHEET MODIFIED="2019-05-18 13:19:52 +0300" MODIFIED_BY="[Empty name]">
<TITLE MODIFIED="2019-05-17 11:21:42 +0300" MODIFIED_BY="[Empty name]">Effect of MI on Hgb A1C</TITLE>
<CONTACT>
<PERSON ID="????" ROLE="UNKNOWN">
<PREFIX/>
<FIRST_NAME/>
<MIDDLE_INITIALS/>
<LAST_NAME/>
<SUFFIX/>
<POSITION/>
<EMAIL_1/>
<EMAIL_2/>
<URL/>
<MOBILE_PHONE/>
<ADDRESS>
<DEPARTMENT/>
<ORGANISATION/>
<ADDRESS_1/>
<ADDRESS_2/>
<CITY/>
<ZIP/>
<REGION/>
<COUNTRY CODE="NONE">Other</COUNTRY>
<PHONE_1/>
<PHONE_2/>
<FAX_1/>
<FAX_2/>
</ADDRESS>
<FOOTNOTE/>
</PERSON>
</CONTACT>
<CREATORS MODIFIED="2019-05-18 13:19:52 +0300" MODIFIED_BY="[Empty name]">
<PERSON ID="????" ROLE="AUTHOR">
<PREFIX/>
<FIRST_NAME/>
<MIDDLE_INITIALS/>
<LAST_NAME/>
<SUFFIX/>
<POSITION/>
<EMAIL_1/>
<EMAIL_2/>
<URL/>
<MOBILE_PHONE/>
<ADDRESS>
<DEPARTMENT/>
<ORGANISATION/>
<ADDRESS_1/>
<ADDRESS_2/>
<CITY/>
<ZIP/>
<REGION/>
<COUNTRY CODE="NONE">Other</COUNTRY>
<PHONE_1/>
<PHONE_2/>
<FAX_1/>
<FAX_2/>
</ADDRESS>
<FOOTNOTE/>
</PERSON>
<PERSON ID="????" MODIFIED="2019-05-18 13:19:47 +0300" MODIFIED_BY="[Empty name]" ROLE="AUTHOR">
<PREFIX/>
<FIRST_NAME/>
<MIDDLE_INITIALS/>
<LAST_NAME/>
<SUFFIX/>
<POSITION/>
<EMAIL_1/>
<EMAIL_2/>
<URL/>
<MOBILE_PHONE/>
<ADDRESS>
<DEPARTMENT/>
<ORGANISATION/>
<ADDRESS_1/>
<ADDRESS_2/>
<CITY/>
<ZIP/>
<REGION/>
<COUNTRY CODE="NONE">Other</COUNTRY>
<PHONE_1/>
<PHONE_2/>
<FAX_1/>
<FAX_2/>
</ADDRESS>
<FOOTNOTE/>
</PERSON>
<PERSON ID="????" MODIFIED="2019-05-18 13:19:47 +0300" MODIFIED_BY="[Empty name]" ROLE="AUTHOR">
<PREFIX/>
<FIRST_NAME/>
<MIDDLE_INITIALS/>
<LAST_NAME/>
<SUFFIX/>
<POSITION/>
<EMAIL_1/>
<EMAIL_2/>
<URL/>
<MOBILE_PHONE/>
<ADDRESS>
<DEPARTMENT/>
<ORGANISATION/>
<ADDRESS_1/>
<ADDRESS_2/>
<CITY/>
<ZIP/>
<REGION/>
<COUNTRY CODE="NONE">Other</COUNTRY>
<PHONE_1/>
<PHONE_2/>
<FAX_1/>
<FAX_2/>
</ADDRESS>
<FOOTNOTE/>
</PERSON>
<PERSON ID="????" MODIFIED="2019-05-18 13:19:52 +0300" MODIFIED_BY="[Empty name]" ROLE="AUTHOR">
<PREFIX/>
<FIRST_NAME/>
<MIDDLE_INITIALS/>
<LAST_NAME/>
<SUFFIX/>
<POSITION/>
<EMAIL_1/>
<EMAIL_2/>
<URL/>
<MOBILE_PHONE/>
<ADDRESS>
<DEPARTMENT/>
<ORGANISATION/>
<ADDRESS_1/>
<ADDRESS_2/>
<CITY/>
<ZIP/>
<REGION/>
<COUNTRY CODE="NONE">Other</COUNTRY>
<PHONE_1/>
<PHONE_2/>
<FAX_1/>
<FAX_2/>
</ADDRESS>
<FOOTNOTE/>
</PERSON>
<PERSON ID="????" MODIFIED="2019-05-18 13:19:52 +0300" MODIFIED_BY="[Empty name]" ROLE="AUTHOR">
<PREFIX/>
<FIRST_NAME/>
<MIDDLE_INITIALS/>
<LAST_NAME/>
<SUFFIX/>
<POSITION/>
<EMAIL_1/>
<EMAIL_2/>
<URL/>
<MOBILE_PHONE/>
<ADDRESS>
<DEPARTMENT/>
<ORGANISATION/>
<ADDRESS_1/>
<ADDRESS_2/>
<CITY/>
<ZIP/>
<REGION/>
<COUNTRY CODE="NONE">Other</COUNTRY>
<PHONE_1/>
<PHONE_2/>
<FAX_1/>
<FAX_2/>
</ADDRESS>
<FOOTNOTE/>
</PERSON>
</CREATORS>
<DATES>
<UP_TO_DATE>
<DATE DAY="" MONTH="" YEAR=""/>
</UP_TO_DATE>
<LAST_SEARCH>
<DATE DAY="" MONTH="" YEAR=""/>
</LAST_SEARCH>
<NEXT_STAGE>
<DATE DAY="" MONTH="" YEAR=""/>
</NEXT_STAGE>
<PROTOCOL_PUBLISHED ISSUE="" YEAR=""/>
<REVIEW_PUBLISHED ISSUE="" YEAR=""/>
<LAST_CITATION_ISSUE ISSUE="" YEAR=""/>
</DATES>
<WHATS_NEW/>
<HISTORY/>
<SOURCES_OF_SUPPORT>
<INTERNAL_SOURCES/>
<EXTERNAL_SOURCES/>
</SOURCES_OF_SUPPORT>
<MESH_TERMS VERIFIED="NO"/>
<KEYWORDS/>
</COVER_SHEET>
<MAIN_TEXT>
<SUMMARY>
<TITLE>[Summary title]</TITLE>
<SUMMARY_BODY>
<P>[Summary text]</P>
</SUMMARY_BODY>
</SUMMARY>
<ABSTRACT>
<ABS_BACKGROUND/>
<ABS_OBJECTIVES/>
<ABS_SEARCH_STRATEGY/>
<ABS_SELECTION_CRITERIA/>
<ABS_DATA_COLLECTION/>
<ABS_RESULTS/>
<ABS_CONCLUSIONS/>
</ABSTRACT>
<BODY>
<BACKGROUND>
<CONDITION/>
<INTERVENTION/>
<THEORY/>
<IMPORTANCE/>
</BACKGROUND>
<OBJECTIVES/>
<METHODS>
<SELECTION_CRITERIA>
<CRIT_STUDIES/>
<CRIT_PARTICIPANTS/>
<CRIT_INTERVENTIONS/>
<CRIT_OUTCOMES>
<CRIT_OUTCOMES_PRIMARY/>
<CRIT_OUTCOMES_SECONDARY/>
</CRIT_OUTCOMES>
</SELECTION_CRITERIA>
<SEARCH_METHODS>
<ELECTRONIC_SEARCHES/>
<OTHER_SEARCHES/>
</SEARCH_METHODS>
<DATA_COLLECTION>
<STUDY_SELECTION/>
<DATA_EXTRACTION/>
<QUALITY_ASSESSMENT/>
<EFFECT_MEASURES/>
<UNIT_OF_ANALYSIS/>
<MISSING_DATA/>
<HETEROGENEITY_ASSESSMENT/>
<BIAS_ASSESSMENT/>
<DATA_SYNTHESIS/>
<SUBGROUP_ANALYSIS/>
<SENSITIVITY_ANALYSIS/>
</DATA_COLLECTION>
</METHODS>
<RESULTS>
<STUDY_DESCRIPTION>
<SEARCH_RESULTS/>
<INCLUDED_STUDIES_DESCR/>
<EXCLUDED_STUDIES_DESCR/>
</STUDY_DESCRIPTION>
<STUDY_QUALITY>
<ALLOCATION/>
<BLINDING/>
<EXCLUSIONS/>
<SELECTIVE_REPORTING/>
<OTHER_BIAS_SOURCES/>
</STUDY_QUALITY>
<INTERVENTION_EFFECTS/>
</RESULTS>
<DISCUSSION>
<SUMMARY_OF_RESULTS/>
<APPLICABILITY_OF_FINDINGS/>
<QUALITY_OF_EVIDENCE/>
<POTENTIAL_BIASES/>
<AGREEMENT/>
</DISCUSSION>
<CONCLUSIONS>
<IMPLICATIONS_PRACTICE/>
<IMPLICATIONS_RESEARCH/>
</CONCLUSIONS>
</BODY>
<ACKNOWLEDGEMENTS/>
<CONFLICT_OF_INTEREST/>
<CONTRIBUTIONS/>
<PRO_REV_DIFF/>
<PUBLIC_NOTES/>
</MAIN_TEXT>
<STUDIES_AND_REFERENCES MODIFIED="2019-05-17 11:43:35 +0300" MODIFIED_BY="[Empty name]">
<STUDIES MODIFIED="2019-05-17 11:43:35 +0300" MODIFIED_BY="[Empty name]">
<INCLUDED_STUDIES MODIFIED="2019-05-17 11:43:35 +0300" MODIFIED_BY="[Empty name]">
<STUDY DATA_SOURCE="PUB" ID="STD-Calhoun-et-al.-2010" MODIFIED="2019-05-17 11:43:35 +0300" MODIFIED_BY="[Empty name]" NAME="Calhoun et al. 2010" YEAR="2010">
<REFERENCE PRIMARY="NO" TYPE="JOURNAL_ARTICLE">
<IDENTIFIERS/>
</REFERENCE>
<IDENTIFIERS/>
</STUDY>
<STUDY DATA_SOURCE="PUB" ID="STD-Celano-et-al.-2019" MODIFIED="2019-05-17 11:42:59 +0300" MODIFIED_BY="[Empty name]" NAME="Celano et al. 2019" YEAR="2019">
<REFERENCE PRIMARY="NO" TYPE="JOURNAL_ARTICLE">
<IDENTIFIERS/>
</REFERENCE>
<IDENTIFIERS/>
</STUDY>
<STUDY DATA_SOURCE="PUB" ID="STD-Garry-Welch-et-al.-2010" MODIFIED="2019-05-17 11:29:12 +0300" MODIFIED_BY="[Empty name]" NAME="Garry Welch et al. 2010" YEAR="2010">
<REFERENCE PRIMARY="NO" TYPE="JOURNAL_ARTICLE">
<IDENTIFIERS/>
</REFERENCE>
<IDENTIFIERS/>
</STUDY>
<STUDY DATA_SOURCE="PUB" ID="STD-Huang-CY-et-al.-2016" MODIFIED="2019-05-17 11:34:23 +0300" MODIFIED_BY="[Empty name]" NAME="Huang CY et al. 2016" YEAR="2016">
<REFERENCE PRIMARY="NO" TYPE="JOURNAL_ARTICLE">
<IDENTIFIERS/>
</REFERENCE>
<IDENTIFIERS/>
</STUDY>
<STUDY DATA_SOURCE="PUB" ID="STD-R.A.-GABBAY-et-al.-2013" MODIFIED="2019-05-17 11:33:37 +0300" MODIFIED_BY="[Empty name]" NAME="R.A. GABBAY et al. 2013" YEAR="2013">
<REFERENCE PRIMARY="NO" TYPE="JOURNAL_ARTICLE">
<IDENTIFIERS/>
</REFERENCE>
<IDENTIFIERS/>
</STUDY>
<STUDY DATA_SOURCE="PUB" ID="STD-S.M.-Chen-et--al.-2012" MODIFIED="2019-05-17 11:28:03 +0300" MODIFIED_BY="[Empty name]" NAME="S.M. Chen et  al. 2012" YEAR="2012">
<REFERENCE PRIMARY="NO" TYPE="JOURNAL_ARTICLE">
<IDENTIFIERS/>
</REFERENCE>
<IDENTIFIERS/>
</STUDY>
<STUDY DATA_SOURCE="PUB" ID="STD-Stuckey-et-al.-2009" MODIFIED="2019-05-17 11:31:33 +0300" MODIFIED_BY="[Empty name]" NAME="Stuckey et al. 2009" YEAR="2009">
<REFERENCE PRIMARY="NO" TYPE="JOURNAL_ARTICLE">
<IDENTIFIERS/>
</REFERENCE>
<IDENTIFIERS/>
</STUDY>
</INCLUDED_STUDIES>
<EXCLUDED_STUDIES/>
<AWAITING_STUDIES/>
<ONGOING_STUDIES/>
</STUDIES>
<OTHER_REFERENCES>
<ADDITIONAL_REFERENCES/>
<OTHER_VERSIONS_REFERENCES/>
<PENDING_REFERENCES/>
</OTHER_REFERENCES>
</STUDIES_AND_REFERENCES>
<CHARACTERISTICS_OF_STUDIES MODIFIED="2019-05-17 11:43:35 +0300" MODIFIED_BY="[Empty name]">
<CHARACTERISTICS_OF_INCLUDED_STUDIES MODIFIED="2019-05-17 11:43:35 +0300" MODIFIED_BY="[Empty name]" SORT_BY="STUDY" USER_DEF_1_ENABLED="NO" USER_DEF_2_ENABLED="NO" USER_DEF_3_ENABLED="NO">
<INCLUDED_CHAR STUDY_ID="STD-Calhoun-et-al.-2010">
<CHAR_METHODS/>
<CHAR_PARTICIPANTS/>
<CHAR_INTERVENTIONS/>
<CHAR_OUTCOMES/>
<CHAR_NOTES/>
</INCLUDED_CHAR>
<INCLUDED_CHAR STUDY_ID="STD-Celano-et-al.-2019">
<CHAR_METHODS/>
<CHAR_PARTICIPANTS/>
<CHAR_INTERVENTIONS/>
<CHAR_OUTCOMES/>
<CHAR_NOTES/>
</INCLUDED_CHAR>
<INCLUDED_CHAR STUDY_ID="STD-Garry-Welch-et-al.-2010">
<CHAR_METHODS/>
<CHAR_PARTICIPANTS/>
<CHAR_INTERVENTIONS/>
<CHAR_OUTCOMES/>
<CHAR_NOTES/>
</INCLUDED_CHAR>
<INCLUDED_CHAR STUDY_ID="STD-Huang-CY-et-al.-2016">
<CHAR_METHODS/>
<CHAR_PARTICIPANTS/>
<CHAR_INTERVENTIONS/>
<CHAR_OUTCOMES/>
<CHAR_NOTES/>
</INCLUDED_CHAR>
<INCLUDED_CHAR STUDY_ID="STD-R.A.-GABBAY-et-al.-2013">
<CHAR_METHODS/>
<CHAR_PARTICIPANTS/>
<CHAR_INTERVENTIONS/>
<CHAR_OUTCOMES/>
<CHAR_NOTES/>
</INCLUDED_CHAR>
<INCLUDED_CHAR STUDY_ID="STD-S.M.-Chen-et--al.-2012">
<CHAR_METHODS/>
<CHAR_PARTICIPANTS/>
<CHAR_INTERVENTIONS/>
<CHAR_OUTCOMES/>
<CHAR_NOTES/>
</INCLUDED_CHAR>
<INCLUDED_CHAR STUDY_ID="STD-Stuckey-et-al.-2009">
<CHAR_METHODS/>
<CHAR_PARTICIPANTS/>
<CHAR_INTERVENTIONS/>
<CHAR_OUTCOMES/>
<CHAR_NOTES/>
</INCLUDED_CHAR>
<FOOTNOTES/>
</CHARACTERISTICS_OF_INCLUDED_STUDIES>
<CHARACTERISTICS_OF_EXCLUDED_STUDIES SORT_BY="STUDY">
<FOOTNOTES/>
</CHARACTERISTICS_OF_EXCLUDED_STUDIES>
<CHARACTERISTICS_OF_AWAITING_STUDIES SORT_BY="STUDY" USER_DEF_1_ENABLED="NO" USER_DEF_2_ENABLED="NO" USER_DEF_3_ENABLED="NO">
<FOOTNOTES/>
</CHARACTERISTICS_OF_AWAITING_STUDIES>
<CHARACTERISTICS_OF_ONGOING_STUDIES SORT_BY="STUDY" USER_DEF_1_ENABLED="NO" USER_DEF_2_ENABLED="NO" USER_DEF_3_ENABLED="NO">
<FOOTNOTES/>
</CHARACTERISTICS_OF_ONGOING_STUDIES>
</CHARACTERISTICS_OF_STUDIES>
<QUALITY_ITEMS MODIFIED="2019-05-17 11:43:35 +0300" MODIFIED_BY="[Empty name]">
<QUALITY_ITEM CORE_ITEM="YES" ID="QIT-01" LEVEL="STUDY" MODIFIED="2019-05-17 11:43:35 +0300" MODIFIED_BY="[Empty name]" NO="1">
<NAME>Random sequence generation (selection bias)</NAME>
<DESCRIPTION>
<P>Selection bias (biased allocation to interventions) due to inadequate generation of a randomised sequence</P>
</DESCRIPTION>
<QUALITY_ITEM_DATA>
<QUALITY_ITEM_DATA_ENTRY RESULT="UNKNOWN" STUDY_ID="STD-Calhoun-et-al.-2010">
<DESCRIPTION/>
</QUALITY_ITEM_DATA_ENTRY>
<QUALITY_ITEM_DATA_ENTRY RESULT="UNKNOWN" STUDY_ID="STD-Celano-et-al.-2019">
<DESCRIPTION/>
</QUALITY_ITEM_DATA_ENTRY>
<QUALITY_ITEM_DATA_ENTRY RESULT="UNKNOWN" STUDY_ID="STD-Garry-Welch-et-al.-2010">
<DESCRIPTION/>
</QUALITY_ITEM_DATA_ENTRY>
<QUALITY_ITEM_DATA_ENTRY RESULT="UNKNOWN" STUDY_ID="STD-Huang-CY-et-al.-2016">
<DESCRIPTION/>
</QUALITY_ITEM_DATA_ENTRY>
<QUALITY_ITEM_DATA_ENTRY RESULT="UNKNOWN" STUDY_ID="STD-R.A.-GABBAY-et-al.-2013">
<DESCRIPTION/>
</QUALITY_ITEM_DATA_ENTRY>
<QUALITY_ITEM_DATA_ENTRY RESULT="UNKNOWN" STUDY_ID="STD-S.M.-Chen-et--al.-2012">
<DESCRIPTION/>
</QUALITY_ITEM_DATA_ENTRY>
<QUALITY_ITEM_DATA_ENTRY RESULT="UNKNOWN" STUDY_ID="STD-Stuckey-et-al.-2009">
<DESCRIPTION/>
</QUALITY_ITEM_DATA_ENTRY>
</QUALITY_ITEM_DATA>
</QUALITY_ITEM>
<QUALITY_ITEM CORE_ITEM="YES" ID="QIT-02" LEVEL="STUDY" MODIFIED="2019-05-17 11:43:35 +0300" MODIFIED_BY="[Empty name]" NO="2">
<NAME>Allocation concealment (selection bias)</NAME>
<DESCRIPTION>
<P>Selection bias (biased allocation to interventions) due to inadequate concealment of allocations prior to assignment</P>
</DESCRIPTION>
<QUALITY_ITEM_DATA>
<QUALITY_ITEM_DATA_ENTRY RESULT="UNKNOWN" STUDY_ID="STD-Calhoun-et-al.-2010">
<DESCRIPTION/>
</QUALITY_ITEM_DATA_ENTRY>
<QUALITY_ITEM_DATA_ENTRY RESULT="UNKNOWN" STUDY_ID="STD-Celano-et-al.-2019">
<DESCRIPTION/>
</QUALITY_ITEM_DATA_ENTRY>
<QUALITY_ITEM_DATA_ENTRY RESULT="UNKNOWN" STUDY_ID="STD-Garry-Welch-et-al.-2010">
<DESCRIPTION/>
</QUALITY_ITEM_DATA_ENTRY>
<QUALITY_ITEM_DATA_ENTRY RESULT="UNKNOWN" STUDY_ID="STD-Huang-CY-et-al.-2016">
<DESCRIPTION/>
</QUALITY_ITEM_DATA_ENTRY>
<QUALITY_ITEM_DATA_ENTRY RESULT="UNKNOWN" STUDY_ID="STD-R.A.-GABBAY-et-al.-2013">
<DESCRIPTION/>
</QUALITY_ITEM_DATA_ENTRY>
<QUALITY_ITEM_DATA_ENTRY RESULT="UNKNOWN" STUDY_ID="STD-S.M.-Chen-et--al.-2012">
<DESCRIPTION/>
</QUALITY_ITEM_DATA_ENTRY>
<QUALITY_ITEM_DATA_ENTRY RESULT="UNKNOWN" STUDY_ID="STD-Stuckey-et-al.-2009">
<DESCRIPTION/>
</QUALITY_ITEM_DATA_ENTRY>
</QUALITY_ITEM_DATA>
</QUALITY_ITEM>
<QUALITY_ITEM CORE_ITEM="YES" ID="QIT-03" LEVEL="GROUP" MODIFIED="2019-05-17 11:43:35 +0300" MODIFIED_BY="[Empty name]" NO="3">
<NAME>Blinding of participants and personnel (performance bias)</NAME>
<DESCRIPTION>
<P>Performance bias due to knowledge of the allocated interventions by participants and personnel during the study</P>
</DESCRIPTION>
<QUALITY_ITEM_DATA_ENTRY_GROUP ID="QIG-03.01" NO="1">
<NAME>All outcomes</NAME>
</QUALITY_ITEM_DATA_ENTRY_GROUP>
<QUALITY_ITEM_DATA>
<QUALITY_ITEM_DATA_ENTRY GROUP_ID="QIG-03.01" RESULT="UNKNOWN" STUDY_ID="STD-Calhoun-et-al.-2010">
<DESCRIPTION/>
</QUALITY_ITEM_DATA_ENTRY>
<QUALITY_ITEM_DATA_ENTRY GROUP_ID="QIG-03.01" RESULT="UNKNOWN" STUDY_ID="STD-Celano-et-al.-2019">
<DESCRIPTION/>
</QUALITY_ITEM_DATA_ENTRY>
<QUALITY_ITEM_DATA_ENTRY GROUP_ID="QIG-03.01" RESULT="UNKNOWN" STUDY_ID="STD-Garry-Welch-et-al.-2010">
<DESCRIPTION/>
</QUALITY_ITEM_DATA_ENTRY>
<QUALITY_ITEM_DATA_ENTRY GROUP_ID="QIG-03.01" RESULT="UNKNOWN" STUDY_ID="STD-Huang-CY-et-al.-2016">
<DESCRIPTION/>
</QUALITY_ITEM_DATA_ENTRY>
<QUALITY_ITEM_DATA_ENTRY GROUP_ID="QIG-03.01" RESULT="UNKNOWN" STUDY_ID="STD-R.A.-GABBAY-et-al.-2013">
<DESCRIPTION/>
</QUALITY_ITEM_DATA_ENTRY>
<QUALITY_ITEM_DATA_ENTRY GROUP_ID="QIG-03.01" RESULT="UNKNOWN" STUDY_ID="STD-S.M.-Chen-et--al.-2012">
<DESCRIPTION/>
</QUALITY_ITEM_DATA_ENTRY>
<QUALITY_ITEM_DATA_ENTRY GROUP_ID="QIG-03.01" RESULT="UNKNOWN" STUDY_ID="STD-Stuckey-et-al.-2009">
<DESCRIPTION/>
</QUALITY_ITEM_DATA_ENTRY>
</QUALITY_ITEM_DATA>
</QUALITY_ITEM>
<QUALITY_ITEM CORE_ITEM="YES" ID="QIT-04" LEVEL="GROUP" MODIFIED="2019-05-17 11:43:35 +0300" MODIFIED_BY="[Empty name]" NO="4">
<NAME>Blinding of outcome assessment (detection bias)</NAME>
<DESCRIPTION>
<P>Detection bias due to knowledge of the allocated interventions by outcome assessors</P>
</DESCRIPTION>
<QUALITY_ITEM_DATA_ENTRY_GROUP ID="QIG-04.01" NO="1">
<NAME>All outcomes</NAME>
</QUALITY_ITEM_DATA_ENTRY_GROUP>
<QUALITY_ITEM_DATA>
<QUALITY_ITEM_DATA_ENTRY GROUP_ID="QIG-04.01" RESULT="UNKNOWN" STUDY_ID="STD-Calhoun-et-al.-2010">
<DESCRIPTION/>
</QUALITY_ITEM_DATA_ENTRY>
<QUALITY_ITEM_DATA_ENTRY GROUP_ID="QIG-04.01" RESULT="UNKNOWN" STUDY_ID="STD-Celano-et-al.-2019">
<DESCRIPTION/>
</QUALITY_ITEM_DATA_ENTRY>
<QUALITY_ITEM_DATA_ENTRY GROUP_ID="QIG-04.01" RESULT="UNKNOWN" STUDY_ID="STD-Garry-Welch-et-al.-2010">
<DESCRIPTION/>
</QUALITY_ITEM_DATA_ENTRY>
<QUALITY_ITEM_DATA_ENTRY GROUP_ID="QIG-04.01" RESULT="UNKNOWN" STUDY_ID="STD-Huang-CY-et-al.-2016">
<DESCRIPTION/>
</QUALITY_ITEM_DATA_ENTRY>
<QUALITY_ITEM_DATA_ENTRY GROUP_ID="QIG-04.01" RESULT="UNKNOWN" STUDY_ID="STD-R.A.-GABBAY-et-al.-2013">
<DESCRIPTION/>
</QUALITY_ITEM_DATA_ENTRY>
<QUALITY_ITEM_DATA_ENTRY GROUP_ID="QIG-04.01" RESULT="UNKNOWN" STUDY_ID="STD-S.M.-Chen-et--al.-2012">
<DESCRIPTION/>
</QUALITY_ITEM_DATA_ENTRY>
<QUALITY_ITEM_DATA_ENTRY GROUP_ID="QIG-04.01" RESULT="UNKNOWN" STUDY_ID="STD-Stuckey-et-al.-2009">
<DESCRIPTION/>
</QUALITY_ITEM_DATA_ENTRY>
</QUALITY_ITEM_DATA>
</QUALITY_ITEM>
<QUALITY_ITEM CORE_ITEM="YES" ID="QIT-05" LEVEL="GROUP" MODIFIED="2019-05-17 11:43:35 +0300" MODIFIED_BY="[Empty name]" NO="5">
<NAME>Incomplete outcome data (attrition bias)</NAME>
<DESCRIPTION>
<P>Attrition bias due to amount, nature or handling of incomplete outcome data</P>
</DESCRIPTION>
<QUALITY_ITEM_DATA_ENTRY_GROUP ID="QIG-05.01" NO="1">
<NAME>All outcomes</NAME>
</QUALITY_ITEM_DATA_ENTRY_GROUP>
<QUALITY_ITEM_DATA>
<QUALITY_ITEM_DATA_ENTRY GROUP_ID="QIG-05.01" RESULT="UNKNOWN" STUDY_ID="STD-Calhoun-et-al.-2010">
<DESCRIPTION/>
</QUALITY_ITEM_DATA_ENTRY>
<QUALITY_ITEM_DATA_ENTRY GROUP_ID="QIG-05.01" RESULT="UNKNOWN" STUDY_ID="STD-Celano-et-al.-2019">
<DESCRIPTION/>
</QUALITY_ITEM_DATA_ENTRY>
<QUALITY_ITEM_DATA_ENTRY GROUP_ID="QIG-05.01" RESULT="UNKNOWN" STUDY_ID="STD-Garry-Welch-et-al.-2010">
<DESCRIPTION/>
</QUALITY_ITEM_DATA_ENTRY>
<QUALITY_ITEM_DATA_ENTRY GROUP_ID="QIG-05.01" RESULT="UNKNOWN" STUDY_ID="STD-Huang-CY-et-al.-2016">
<DESCRIPTION/>
</QUALITY_ITEM_DATA_ENTRY>
<QUALITY_ITEM_DATA_ENTRY GROUP_ID="QIG-05.01" RESULT="UNKNOWN" STUDY_ID="STD-R.A.-GABBAY-et-al.-2013">
<DESCRIPTION/>
</QUALITY_ITEM_DATA_ENTRY>
<QUALITY_ITEM_DATA_ENTRY GROUP_ID="QIG-05.01" RESULT="UNKNOWN" STUDY_ID="STD-S.M.-Chen-et--al.-2012">
<DESCRIPTION/>
</QUALITY_ITEM_DATA_ENTRY>
<QUALITY_ITEM_DATA_ENTRY GROUP_ID="QIG-05.01" RESULT="UNKNOWN" STUDY_ID="STD-Stuckey-et-al.-2009">
<DESCRIPTION/>
</QUALITY_ITEM_DATA_ENTRY>
</QUALITY_ITEM_DATA>
</QUALITY_ITEM>
<QUALITY_ITEM CORE_ITEM="YES" ID="QIT-06" LEVEL="STUDY" MODIFIED="2019-05-17 11:43:35 +0300" MODIFIED_BY="[Empty name]" NO="6">
<NAME>Selective reporting (reporting bias)</NAME>
<DESCRIPTION>
<P>Reporting bias due to selective outcome reporting</P>
</DESCRIPTION>
<QUALITY_ITEM_DATA>
<QUALITY_ITEM_DATA_ENTRY RESULT="UNKNOWN" STUDY_ID="STD-Calhoun-et-al.-2010">
<DESCRIPTION/>
</QUALITY_ITEM_DATA_ENTRY>
<QUALITY_ITEM_DATA_ENTRY RESULT="UNKNOWN" STUDY_ID="STD-Celano-et-al.-2019">
<DESCRIPTION/>
</QUALITY_ITEM_DATA_ENTRY>
<QUALITY_ITEM_DATA_ENTRY RESULT="UNKNOWN" STUDY_ID="STD-Garry-Welch-et-al.-2010">
<DESCRIPTION/>
</QUALITY_ITEM_DATA_ENTRY>
<QUALITY_ITEM_DATA_ENTRY RESULT="UNKNOWN" STUDY_ID="STD-Huang-CY-et-al.-2016">
<DESCRIPTION/>
</QUALITY_ITEM_DATA_ENTRY>
<QUALITY_ITEM_DATA_ENTRY RESULT="UNKNOWN" STUDY_ID="STD-R.A.-GABBAY-et-al.-2013">
<DESCRIPTION/>
</QUALITY_ITEM_DATA_ENTRY>
<QUALITY_ITEM_DATA_ENTRY RESULT="UNKNOWN" STUDY_ID="STD-S.M.-Chen-et--al.-2012">
<DESCRIPTION/>
</QUALITY_ITEM_DATA_ENTRY>
<QUALITY_ITEM_DATA_ENTRY RESULT="UNKNOWN" STUDY_ID="STD-Stuckey-et-al.-2009">
<DESCRIPTION/>
</QUALITY_ITEM_DATA_ENTRY>
</QUALITY_ITEM_DATA>
</QUALITY_ITEM>
<QUALITY_ITEM CORE_ITEM="YES" ID="QIT-07" LEVEL="STUDY" MODIFIED="2019-05-17 11:43:35 +0300" MODIFIED_BY="[Empty name]" NO="7">
<NAME>Other bias</NAME>
<DESCRIPTION>
<P>Bias due to problems not covered elsewhere in the table</P>
</DESCRIPTION>
<QUALITY_ITEM_DATA>
<QUALITY_ITEM_DATA_ENTRY RESULT="UNKNOWN" STUDY_ID="STD-Calhoun-et-al.-2010">
<DESCRIPTION/>
</QUALITY_ITEM_DATA_ENTRY>
<QUALITY_ITEM_DATA_ENTRY RESULT="UNKNOWN" STUDY_ID="STD-Celano-et-al.-2019">
<DESCRIPTION/>
</QUALITY_ITEM_DATA_ENTRY>
<QUALITY_ITEM_DATA_ENTRY RESULT="UNKNOWN" STUDY_ID="STD-Garry-Welch-et-al.-2010">
<DESCRIPTION/>
</QUALITY_ITEM_DATA_ENTRY>
<QUALITY_ITEM_DATA_ENTRY RESULT="UNKNOWN" STUDY_ID="STD-Huang-CY-et-al.-2016">
<DESCRIPTION/>
</QUALITY_ITEM_DATA_ENTRY>
<QUALITY_ITEM_DATA_ENTRY RESULT="UNKNOWN" STUDY_ID="STD-R.A.-GABBAY-et-al.-2013">
<DESCRIPTION/>
</QUALITY_ITEM_DATA_ENTRY>
<QUALITY_ITEM_DATA_ENTRY RESULT="UNKNOWN" STUDY_ID="STD-S.M.-Chen-et--al.-2012">
<DESCRIPTION/>
</QUALITY_ITEM_DATA_ENTRY>
<QUALITY_ITEM_DATA_ENTRY RESULT="UNKNOWN" STUDY_ID="STD-Stuckey-et-al.-2009">
<DESCRIPTION/>
</QUALITY_ITEM_DATA_ENTRY>
</QUALITY_ITEM_DATA>
</QUALITY_ITEM>
</QUALITY_ITEMS>
<SOF_TABLES/>
<ADDITIONAL_TABLES/>
<ANALYSES_AND_DATA CALCULATED_DATA="YES" MODIFIED="2019-05-18 14:33:09 +0300" MODIFIED_BY="[Empty name]">
<COMPARISON ID="CMP-001" MODIFIED="2019-05-18 14:33:09 +0300" MODIFIED_BY="[Empty name]" NO="1">
<NAME>MI Vs Non MI</NAME>
<CONT_OUTCOME CHI2="9.51723238145099" CI_END="-0.057207313807183025" CI_START="-0.5691120247166792" CI_STUDY="95" CI_TOTAL="95" DF="6" EFFECT_MEASURE="MD" EFFECT_SIZE="-0.3131596692619311" ESTIMABLE="YES" I2="36.956462136051734" I2_Q="0.0" ID="CMP-001.01" MODIFIED="2019-05-18 14:33:09 +0300" MODIFIED_BY="[Empty name]" NO="1" P_CHI2="0.1465104829505408" P_Q="1.0" P_Z="0.016483471867399103" Q="0.0" RANDOM="YES" SCALE="2.9578181562359473" SORT_BY="STUDY" STUDIES="7" SUBGROUPS="NO" SUBGROUP_TEST="YES" TAU2="0.04058397783505168" TOTALS="YES" TOTAL_1="686" TOTAL_2="742" UNITS="" WEIGHT="99.99999999999999" Z="2.39803096194743">
<NAME>Mean change in Hgb A1C</NAME>
<GROUP_LABEL_1>Experimental</GROUP_LABEL_1>
<GROUP_LABEL_2>Control</GROUP_LABEL_2>
<GRAPH_LABEL_1>Favours [experimental]</GRAPH_LABEL_1>
<GRAPH_LABEL_2>Favours [control]</GRAPH_LABEL_2>
<CONT_DATA CI_END="1.1835503911075091" CI_START="-0.8435503911075093" EFFECT_SIZE="0.16999999999999993" ESTIMABLE="YES" MEAN_1="8.97" MEAN_2="8.8" MODIFIED="2019-05-18 13:51:04 +0300" MODIFIED_BY="[Empty name]" ORDER="20" SD_1="1.69" SD_2="1.8" SE="0.5171270488142973" STUDY_ID="STD-Calhoun-et-al.-2010" TOTAL_1="20" TOTAL_2="26" WEIGHT="5.536881277591153"/>
<CONT_DATA CI_END="0.993455541580047" CI_START="-1.7734555415800446" EFFECT_SIZE="-0.3899999999999988" ESTIMABLE="YES" MEAN_1="8.48" MEAN_2="8.87" MODIFIED="2019-05-18 13:52:04 +0300" MODIFIED_BY="[Empty name]" ORDER="21" SD_1="1.54" SD_2="1.77" SE="0.7058576343711245" STUDY_ID="STD-Celano-et-al.-2019" TOTAL_1="10" TOTAL_2="12" WEIGHT="3.165039944807379"/>
<CONT_DATA CI_END="0.3727445943459341" CI_START="-0.592744594345933" EFFECT_SIZE="-0.10999999999999943" ESTIMABLE="YES" MEAN_1="9.47" MEAN_2="9.58" MODIFIED="2019-05-18 13:53:22 +0300" MODIFIED_BY="[Empty name]" ORDER="22" SD_1="1.35" SD_2="1.29" SE="0.24630278829292848" STUDY_ID="STD-Garry-Welch-et-al.-2010" TOTAL_1="57" TOTAL_2="58" WEIGHT="16.843454170328886"/>
<CONT_DATA CI_END="-0.6026538026062341" CI_START="-2.057346197393766" EFFECT_SIZE="-1.33" ESTIMABLE="YES" MEAN_1="6.16" MEAN_2="7.49" MODIFIED="2019-05-18 13:54:27 +0300" MODIFIED_BY="[Empty name]" ORDER="23" SD_1="0.92" SD_2="1.82" SE="0.371101817753275" STUDY_ID="STD-Huang-CY-et-al.-2016" TOTAL_1="31" TOTAL_2="30" WEIGHT="9.564657610138882"/>
<CONT_DATA CI_END="0.13536535802325722" CI_START="-0.5353653580232576" EFFECT_SIZE="-0.20000000000000018" ESTIMABLE="YES" MEAN_1="7.8" MEAN_2="8.0" MODIFIED="2019-05-18 13:56:51 +0300" MODIFIED_BY="[Empty name]" ORDER="24" SD_1="1.7" SD_2="1.8" SE="0.17110791864982036" STUDY_ID="STD-R.A.-GABBAY-et-al.-2013" TOTAL_1="188" TOTAL_2="233" WEIGHT="24.410782486536423"/>
<CONT_DATA CI_END="0.15031589562106423" CI_START="-0.7903158956210647" EFFECT_SIZE="-0.3200000000000003" ESTIMABLE="YES" MEAN_1="8.16" MEAN_2="8.48" MODIFIED="2019-05-18 13:57:39 +0300" MODIFIED_BY="[Empty name]" ORDER="17" SD_1="1.73" SD_2="1.78" SE="0.239961498951438" STUDY_ID="STD-S.M.-Chen-et--al.-2012" TOTAL_1="104" TOTAL_2="110" WEIGHT="17.372535243754527"/>
<CONT_DATA CI_END="0.0972348613925918" CI_START="-0.6172348613925913" EFFECT_SIZE="-0.2599999999999998" ESTIMABLE="YES" MEAN_1="8.24" MEAN_2="8.5" MODIFIED="2019-05-18 13:59:23 +0300" MODIFIED_BY="[Empty name]" ORDER="25" SD_1="2.11" SD_2="2.16" SE="0.18226603356511373" STUDY_ID="STD-Stuckey-et-al.-2009" TOTAL_1="276" TOTAL_2="273" WEIGHT="23.106649266842737"/>
</CONT_OUTCOME>
</COMPARISON>
</ANALYSES_AND_DATA>
<FIGURES MODIFIED="2019-05-18 14:33:10 +0300" MODIFIED_BY="[Empty name]">
<FIGURE FILENAME="Forest plot.png" FILE_TYPE="PNG" ID="FIG-01" MODIFIED="2019-05-18 14:33:10 +0300" MODIFIED_BY="[Empty name]" NO="1" REF_ID="CMP-001.01" SETTINGS="SHOW_WEIGHT_COLUMN:YES;SHOW_MORE_DECIMALS:YES;SHOW_ROB_TABLE:NO;SHOW_EFFECT_SIZE_COLUMN:YES;SHOW_RAW_DATA_COLUMNS:YES;" SHORT_VERSION_FIGURE="YES" TYPE="FOREST_PLOT">
<CAPTION>
<P>Forest plot of comparison: 1 MI Vs Non MI, outcome: 1.1 Mean change in Hgb A1C.</P>
</CAPTION>
<FILE>iVBORw0KGgoAAAANSUhEUgAAA4YAAADgCAMAAABo6IjlAAADAFBMVEUAAADAAAAAwAAAAMDg4ADA
AMAAwMD/gADAwMD/gICA/4CAgP/g4OBAAAAAQAAAAECAgID///8AAAALCwsWFhYhISEsLCw3NzdC
QkJNTU1YWFhjY2Nubm55eXmEhISPj4+ampqlpaWwsLC7u7vGxsbR0dHc3Nzn5+cAAAAAADMAAGYA
AJkAAMwAAP8AMwAAMzMAM2YAM5kAM8wAM/8AZgAAZjMAZmYAZpkAZswAZv8AmQAAmTMAmWYAmZkA
mcwAmf8AzAAAzDMAzGYAzJkAzMwAzP8A/wAA/zMA/2YA/5kA/8wA//8zAAAzADMzAGYzAJkzAMwz
AP8zMwAzMzMzM2YzM5kzM8wzM/8zZgAzZjMzZmYzZpkzZswzZv8zmQAzmTMzmWYzmZkzmcwzmf8z
zAAzzDMzzGYzzJkzzMwzzP8z/wAz/zMz/2Yz/5kz/8wz//9mAABmADNmAGZmAJlmAMxmAP9mMwBm
MzNmM2ZmM5lmM8xmM/9mZgBmZjNmZmZmZplmZsxmZv9mmQBmmTNmmWZmmZlmmcxmmf9mzABmzDNm
zGZmzJlmzMxmzP9m/wBm/zNm/2Zm/5lm/8xm//+ZAACZADOZAGaZAJmZAMyZAP+ZMwCZMzOZM2aZ
M5mZM8yZM/+ZZgCZZjOZZmaZZpmZZsyZZv+ZmQCZmTOZmWaZmZmZmcyZmf+ZzACZzDOZzGaZzJmZ
zMyZzP+Z/wCZ/zOZ/2aZ/5mZ/8yZ///MAADMADPMAGbMAJnMAMzMAP/MMwDMMzPMM2bMM5nMM8zM
M//MZgDMZjPMZmbMZpnMZszMZv/MmQDMmTPMmWbMmZnMmczMmf/MzADMzDPMzGbMzJnMzMzMzP/M
/wDM/zPM/2bM/5nM/8zM////AAD/ADP/AGb/AJn/AMz/AP//MwD/MzP/M2b/M5n/M8z/M///ZgD/
ZjP/Zmb/Zpn/Zsz/Zv//mQD/mTP/mWb/mZn/mcz/mf//zAD/zDP/zGb/zJn/zMz/zP///wD//zP/
/2b//5n//8z///9BjlLGAAAsrUlEQVR42u19e3RkR3nnp0ff2w+NpOqR8AwwMOOZDHvAdrBmPGM9
JkBrjDOe7HoPMWwOBK+TP2BzYmD/8CEkm13DkhwwOewezoFg2GwMxziQLOa1MZjg0cHoYY8Yy4QQ
ztpIowHbI2NJXdKMpFZ3a6St+677rnu7W90tfT971PdR96uqr+qr+qpu/W61EEAgEPVFK6oAgUAz
RCDQDFEFCES90d5Eac2pf0eCAvjf7FlbEwkWgp7Vza3iRsJ+cfS3V4WTUVv1fD8xen+AhliIseGn
qZLA7v5z7RL7t9ak9VbNbM9NwZkdb0nnlcxm1zbbUuxfAXvDqmCEIfC2/72bbq1C/OUrbXPnhrsd
V+8/2Sj6+Qr8uxAFvvyjmwuKngrFl19cY/+auAd5EjZCMjvX9uZRJbMrAy+/tDKw+hI6pdVDj5yC
fFoq53JETk1CfkuWOlmbl0un2R/2f3dG7u5OygXId8rSfcqdbFp+SFKax3JKllLZCuLuHkpmT42w
vu8+We5kEnMPpZJEVkSr8YOSljqqZuIDUJ5gv7pOyhlJTo2ypBVSSSPX2TT0sivyINy1fwjuyuY7
JVlVXyYJ5rEaPn8fU5ap38bDxDtgQ83sfZK8lTfKltWKjGz0etnH4bfZFYlldN8Q3J7l64p5rIZn
dSWRKRuyth9tqeYxwEMwy/6udZz4X4O3zJcPwUvfufSnLZ8fWlx4658UD8E/l9tYgENwOf+2/ZeX
3nbHMw8e/9tvbCl3XvrFjx9kPyPQkW9Zf+vFDU1OrEbrdaMPKL9dLYvfmskzmQ+ljs+qotX4uwYf
/NYx5fJsfdRz7w82Wh94DmZ1nex5/G/W3/riM4fgSvr4xQ1dgS/+w1vYlWmW5mtKuh88vij1fZgl
+W8eeMA8VsM/2JL/xeTHN3RZjVcX5v7j5D3/+hqYZelMDHy4aJbtZfmWO57RM/vpf/jlNS6zfF0x
j9Xwnz/+4GN9C2Um67u/+nAdMttcvWGOAWYnfmdtQqnolzrhNNwCMwVQFFfQR2yz7HchAV9mF5PT
sK5c2Q+b6q3Cgc579cN4GAStV1mHmU410tl5Ux6L/zj0zagx1gmd/b0DSm+s62Ttdzs7mR4AnrBS
yTLwJf4RlpNpli2AG7LWsRp+Hab3jxQs/TYaEj/vmU6oOZiegZJStnvUXM4uqHnWM7vFP8LXFfNY
DV+CvvmRNUXWDex4+9HSRK/vjamP7j64cEU9y42WmccBMFZS77E/6lXtX+KUeUe/0d1351/cqB3G
gzz4ddUOpSE1bk60KlO9PF6s2xTNv9x4/uS/sAzqOiE3T/7iPVzy1L/5u1SVGBd59cmDToWpWVUv
Nl5d+ORHJk98/3Y9s6Pl7r7z6RvdmVVLwyuz3LEjs6Nl7A0FMFmYGCsqqsrnoY1l4OsjI561pM11
Zw3e+1xFUbfDUfX3HiXu0x7KzNd1FDU/tjE+r6ZDzfkq/Ep2hXkDSLZm2KYk/ngc8mDJajycmCiN
J4wclFnZvuAu26P2NwF8Xuz5mtAyq8tCMxTA6cF/ygwq6j34MyiwSnV9OZf2CifBVG8uY5yNMUXf
A0cPVxR1emw9X2Ay/x4OT8GEo8KqMR6GZB1VIw0mtHSoOmmFN0w5Q+T/HL5n69/h8FxOnx9IcsfK
2RHlzF+/9cYDQ58yU51mZfsGV9nm1yFlrxFWXuz5UutK2pCFZhg+Nuw9PvFb9KnhMZb2256mcOnC
sczkslfgS+fOLp9fMs6+MPZa6B//zcp6q/lzG/u7zy3B7IXVsxfMSNPjr9VjvPCJ1WeW66ifdq31
13WSmlh+h1OB1z3+7CmbkvpWX//0k/qomjtmZxdWDp6/EqDfeuN++KiWztWD53/IyvYmZ9nm9m/8
ZMGWWS4v9nypdWVZk1WPzLY07dLuOo3AEAg0Q26mrLWIxYfYGWhv2pSXsfAQOwW4tBuBQDNEIBBo
hggEmiECgeDMMN8hS8OZSeixr/bO5XwfntwaluRMWSBkBcjlcixNuQjCy52SJHUoRIKclHzIIYsT
NJrxzmTkGA09KBGeIf4R9qR9IixDXs5JeSjnZNd9/agnHV1x6Vwv++3NnTETI0lnejyD+uetQ5Lu
K7OUqRnplr4A8JlRXX9npOGOyRoVu3+uUjmlxo0ZCw1YsmQpHTFX+YwsdZq5IlI3QIfOyxhNJ+Rt
zxVnhg+f2FP6x5O/BTf1iz78tuGvlJZO/nHNE3k7fC1KcHJ8tXTuxAoo9Lr2h/kCUgiJFikxgCd4
exiXzUcPGp/PL0JfzuNX4OggDB1lv+vcgzbE4UtK6trlV+ApMzmlzmJEom/uREdmai9TxzmF6/mu
1Q/C3Ee0BQBzp0dffvbEW7e955BAKdI7rEV5I8XOW1ejyXjdyaWO40quJpVcra2+C8rXNLPuOd3y
66UTb6lfb/hhlqrUyHpCo8+pjUk5k2SNe4o1quWcukjL4Nl1qGkuwxvZE180QgN0nUmVYTKd7M4Z
DLxOWeoCI0Au95Ccjv6iYSIPwyqzTOPDTaalRLqg8wi9wpdYOZ0aUa0hmwSvaqfyAlWeoM7Jc8Z4
DTbGIZDLZut+dT2AzudzQ9WbP+fxA0zEKPv3AbA4cYYelfZZHpWMjw9EwUWVL3EHzFuXFlgsdh6i
VsYGV5LjaxrKzCsEhn2gBvpyYgv+jd5j7xtMZfMj20/f/4HauJTYL5era9CbkaRkj84BhXJaVhNs
1D+Slrq7ZXnULLHUNBNxHaiL/7YSX4a9eq7WB5eyqZFC/cywFfqUClnmPizQfjKdV5qfMjys1Fro
mko/dpxlC+ZVJnMb3GyvwltP9/813HLrP2pdyeIL0HX8scwxjq3+ocyt0d9UFt4PSUUvh45nMscP
wlsWS2u3Kjq+NjP4R17h2+FYyugDn2cF5ELX8GOZ411FJaNd3yut9D/sklCCdysFdGiq4wfDB6Ez
X1ztV+rbZnrwQx4R8np4Dt7tEaGqt5ISoSmLB7N6pt8N9vvKweH08vFDykVTj2dnBm8rQYxFQ9nz
xR4YLZ7nPtrRwyqemefrOgbW9DKGTlUnShkuDfZtXTXzeY+yYHaLpa0gZRZZ7bgnX7yo3UnCc1AP
nDg/MAo9A0+fsC6NsjJfkUu/HLjKTv5zx0AB2m9NKwVv1r/NmaG+zUuDtxkVVcvVJqy9j+XqHjYo
+D09V++Gq/UdG16ZgP772diQgwzTPwZ4mbUb96o+gMmzK6jt+ZPOJy7NwHdY8XRSzXz2srCdM8A1
LZemQY5em6Z7BwmY3LjChfs6VeMyeYQOLMvQf1OH1us6GGcaOF7gWqvOybMhMWBy2W7QuGwaT3F2
3h3WoQcHn09vYg29gcWL4zvf/nJp/Fdj5cn+loTF7zP1eGl/XJKkxDrCIUhwo6WbJpcdPEStjOEW
QycmX9MwttQRRYctKx0nXw+pzLHr5UOy2rAa5MttR4LlaZ0jiuRy95/PQKG18w/Vwp7VcjVziR2b
9Y/VFVi09CjBt1PsZGu8s//kx+BYJnXo76+X1FxN1yVXnBkmLk9NwEmbVzwEWdbmpMY35jYm5tVG
hJ1fUyub2i5dfsb+RDbLGqZNOJHQayQLe8KWKxagJXIaX2H/aX7VXXfBOXji/s93wClN/pBnMT0y
NQ4ntD447xXfqJIOfRz53zY1180R4zr7p+SXxXgNum/6+DfUqLLgDuvQg+facVNvwGRd2+NMdhv8
9an2bPtQDp5maWNRqrWF1+NQvNKdGU3mU6MXraHqT8auXQVyo57nE4pgrYw1nWzpRZuw8vnpyc7i
eAusnksoXtxS6Z3rC8VOtQkbgzqxui6OpfLlMS5Xj41dew7ITZs/NgpJzVUWuPqn58rQI518f+9Y
K6wW5++EB+H9pYulhfVfqrkar0uu+BcW2aXLz+qVZVxbLDamEegSQ78xJOkeio1nl12+PMWqy5hR
+/JKrW+DfNmqYOqlUSPAZJw8JsalCa1CqhSxs17MMnv3uTQ3pZOoj7IkeGTa5AV6cvIgMVGasHHZ
QniKuh4UOPh8pmdn6M2LFyexcXmCNeBldmTx4Hg9xkRWHiQDMtcQ5tP9xJHncU0ZrVpJuVWxUl7d
0muJcvtIe2Jg/pqW6jfUxwyz0sDBwQSXq1Rq4KCSq+dduWrzzVVppaWNy9VaYmD/ptbV7qmvGSZz
2ex3mJN9RO1C5nrUPv3IQfbzXdZuqnXHzrNjTxSy/5c9cQ/0HFQvHDrMslGAqXargqkMvDbo1QKc
PhLDKYX2U22af6Tz4YrBrMEUS1a7Zg35efi+l6+mpkpp+Lw4eaBw2R4wY0yH8hQNPYCbz6dB15vG
eXTz4n7O+p4Z9vwgU5TFg+P1GLfvkWBYnRkyp3eW3iiX7Xle18rYzZXUHkrJvdmhFKTf16MVXYHC
xJxaa1LSn+ezdWHnKZ8bseVqeWKdpWnPFD+cOhycq7ns4CLLQu/PtFxtwHivmqtfjHfnf7TtueLM
8Or5Vemjkz+Er48dADr+h0pvsPH0ymeUajYGE/uVIHaeHfxo8ncSpyeXoH98ResC2tYmRoA+9Wmi
dJDqsObC2dULS0Anrn5Xi27l/GL0RP4PbXij8+EyRw5eCwx+5YYu6UqfwjTM7Uu995Q7gM4LVHiC
aTcnT32XoZWdzj8L4ykaevDg82nQ9aZxHl28ONjP9LsX5pmdPs/x4Hg9anzJ6Jgeg7Fp1YgNPDLU
bech6mXswZVUZ50yrcur781D5pErN59jo63RNtZtH1Tnyee/+fi+VVZfth8zLFczms9mNIRDv5Ee
zzxuBVmU19qs+sdDVUWm5eDasynoSCzfdkHJVWsCUstqB7H/ic3rPnZuuz8cKUJ0ysOrB366IN4C
py9Of+S814scpAhG6sl89RgZvVdjfKhq7vpCYysoVq56VhsxVyJmKG+1piN4RKNvvwaJ9Lyni1RC
66qCHiMjE0dMx/dONbaCMqmFGA8tpJrUDBEIBAKBqAi/2+gJbMfeELHz0ei1HIlOCASaIQKBQDNE
INAMEQiEnXZEbYNZSpT/BWALZZ3o0gyh2g0ae7xsPakdUY+xtxm5I+5gkWKhggI6460kQmpmSz+i
6h8SnjwtkKEXZ1zUkurMDiV+aeNKk7gzoP5QwGm+qpohDSzuyGZDTEumhtVUEIX1pH5kVjl7DfaK
WyyFohF7W45I9sQiJPYj9YEAK7SEUfMh6hUX8csO9U0bdWTRHkj7IbRZKvsyQFfjm6GqfUKJvYHl
Wj9T+9TWnlLvjo44aksNSosGxRFu7KRqyRDMGxGI29n/xElGnIbOK228RBoxHzVHLnLYb8b5hMG2
LMBs9yoOvoElHs236a0azSEJ7wlqUVzO2Gy+8TZWkOgx0WCn1OUDC9lVXPt1tCJc2khYFuvpkEYw
j9zIdtpUVcxQoLEjopWRVrGQCN/ZUgELNbvoKJYcGDEJHdiGh9C8QBLcYFlepOJ8U+X/GlR4Z2J1
xycwbeZAPzxs46GrYVPW7jtLIDptEuOpSoaaWl0I9QJNu6ncFxYYG0YdXROhe4T7rUqFd5odscvV
DsXyJxAWUYkZGj5oZHfM/VStWkpxT40ImNi2Iu70FK1GHL6eZVP1aTsRrQ6Pwz7pJtJPUt+7tSpb
WrWQjWiFdJu8C6vYCQESLTaKhlPD3tDw/F2+nH7D77oxx2rcNUZl6l37CITEfm9IKDdYCn45R7gE
B4X0TGH8iAVCCEToEZ0+QAwL73ndFZdfduzhfV4F2wPFL0yEHcg33DWI1PVHCdz4Hm2u0b/6gIvZ
dpEdNpXYXT5Fg9ihIDUKjP4U9oYIBJohAoFAM0Qg0AwRCETlCOEbhmB7iIYeiaM+rD2e98dHHpwB
v6QJMBypFUAjm0DoO00I5xsShx4F+YYeZEAPvqFfmq3wQMRlB7zRRMQzwyrxDatMNPRIHPWRyM2d
E9cV7xockDQBhiPlo+PqZrwIvWMV5ht6kQHdfEO/NHPLRUVlm4s9GgjLDbyAW8wMvfiGxpoK6mBm
15lo6FcjoxHuYiTNLtgmgJLQqPXwgYkLJRcJPCmcaS7NMShVVX5vX5V60uol5tHockjdzNCM380p
cNIO60s09DMf4vLUgg0tBk+Q+AoQsML4uqhihQ9Lc5TBQ3UXs1VF1LKXmIZfRdMuphkSUX3Bn4qI
V0g+iyN901Rx1Y1CNKymXVH7GDgC35D73Eys3ogEaY7a/OrgsPVDM7qk4XxDIaYFFavTlXmn9q44
pBOuitcUhWhYTTiphb58Q1fjQCyacIzOixjjX//iM2UHhUVUwQxtdE5f5mF0omEVy0ycIFdlKl3I
157EDT9iMB/fmkR07kgFaSb1GDLtGvjxDbmPjYmMqMOtsIrzNDpBTmC0LxCyLgh2SeOOCGlFmg5+
mgb8IKrbG3J8Q8+vSLgHS9tBNLQLcHHfPCt5pNj8AkchGkas8QHyrFipNdEkxDf0JAP6JT2En2h+
biSObERUIN9w1wD5hs3hlCJ2uB02ldhdPkWD2KFAviH2hggEAs0QgUAzRCAQaIYIROMiiG/oACW2
P+B5AF4XqsNEpF6re8L3N4SQV+UBJEEboQSIV0qjb6joLQe81BGVb2hfFiO0v6FrI0S7MvwYl/xZ
A/MNl5U/Xc1mhiJ7NFSDMxiLiejiGwrsbxhq38RHkCtGn6WlETdU9JXDCYvPN3Qsvg7d39CeGi9O
pR/j0nZG8I1FVc3QyTdUCl9nGlKPNaSmSRC+rd1WJqLv/oZiS7uFtxL0u+2KMFp6/YTF7F50AcJq
dS8g90+l/S4BQcVtF2jAkIt68g1Jw5qhmT5q+2fWNPsOh1YzadsZaDuYiNS2di5IoOB22qGVyW+5
W4zqEq4ODy+vNquvaYzd8Jy858aoxiTAKSVNyDfUVoNymVOWExJrpT94uEf+zl+VtzyMttuJACEu
3Am3BSThY+eQRArKsa3orNn+hlb2qUhnDQ1pgDtxisaYsKAVWESttjx0LiAPrWLhhDgiGiMRHTuH
sCqF5BCnyyHON4zW+xGhNNsU2mToalYz5Ad/8WpwzbY8JHx1qioRl5JYZuolpDY1NRrfMGqh2edZ
xXxSSiosTYRrEGs15Z6uleGHEmsOxxaEBnWIVbNCjm8lzDekoiJDblNRK6wswvrMawh9RotWb2iB
COkNffc39HK+OEai152qMxH99vHztAgxQlzUjQ0DuHuRtkpsrP0NjQvuD8H6Mi4pINOwqhDiG2Lb
txOAfMPmcErRCne4HTaV2N3rlEaejkE0EZBv2Ny9IQKBQDNEINAMEQgEmiECsbPhYlgIzYvyr6qo
346I1d7v0MWr82D/+WzHFyYyYNMGW5TV4BuGhorEN/SJX4hraBEyHVschiu0SfiGTWmG4gZBrFXe
4kzBCvc7dPHqPNh/PtvxhYn0mXLnqXc+OypG5BuKhIrEN/SJP5xraCdkOrc4DFPoNvINl5t1d5jK
zZCrnrbNDTn6kpNpEYtlGLkVJREliN0OIOiF8hBpnAgj5zg8fhIvfjvjUvjpKvENRey3VXCnop3b
G7o2N6SOjFsUqDgsw8jOjPFAfAlRi5D7yAetR+HTEP5yFXZmFmVceiu7spUdIg8v74oXk+0BrZNr
c0NXXfT2lcSKi0ZlzrgeCJYgwqGL0xT41CjKO34VRkhtGRTkGzq/giDWvztaTP+nncrGpVU1M0Mn
SYDGrJ5Cz8X0SMUkiO6mKNgUUBImVXSoGx4hFwnnabrbIM+9Df0j8J4VIr7Jc60Ir1MF7dp9ZuhV
tQSb1ZqxDCv0dyr+gpVZKQUGT9XJKhEYg8bmGoZNuIrKR75hVdEa4tJ5XbTtg+jdB9bbCoU4dOK9
vc5wpJVaIY2Q9FgZphGTR2NGjfa3Db2hc4dll7Pk9ohqv9+hwP6GLnpcCC9OLA3hOypGjbCqfEOI
sP+gnjw/BqWfikO4iYiK0RLjQw+IpkPNuIbNUSua7stswW4PWuGusMN4AwDEdpghmmATg9QsMFaM
Wk7RIBAINEMEAs0QgUCgGSIQuwc2vqFtxG1fQWhbMcnR01xbhdWafsiRAP0fcW3A5hNCjCTooQa/
CH1D+PAAvaU7dpoS3t8wBufQvr+ha5m3H8eTD9uYfEN1F5mmWQrnsabUZBN5bOCkXzXe1BPz3rbR
Dy0SoP8j1B3YM4TopoQuNfhG6BfClwfoJd3xtXDh/Q2jcg6dTajza+xBHE/ekPGNRXXNMKikIdIG
o5Hph9V8vWxbgeltNtWtOuHiiNePd5j4IJGTzT8Wur+scNj6gHqNtvSLj1ZJw/U1Q8FMVEY/rJoV
Qjgfp8rlUV1xllHzRzWqucTtN3u2Kd5fG6EN1BMSL6dUv9hcq2iozXUh7tGh6XqCbYhgXK6Efhh9
iEEqXtcottNFlBhJ2Hg1mBXorb8I+xvSqO/prcGn6AYhEcIi4o4N+bkGR5FxGx+6xoaBHgIVrBMR
C7byvdWqNjYUDxHCCgSvncBrvL+hfS/IUDpkhLCIuE4p4cqeerefIHC5hvTDmq5SruHQRZirSPlp
EcOvF/sGR0gkolPRwlqjjWuKzUUXbg2clOFcLbM9dtcI78vR6Ic7fbbNvrl1UBhr90aBfRwranSo
109wpFHCIiqYoiE298f6+gM4Bor210c+Q6Ta0Q9Dd5AXqZRVHhsGpMmeZ+9QXhsM8oJD9zf0jER4
f0PHDoaO/Q1jagwhhhbU5m4B7m/YdE4pYifaYVOJ3d1OKWKnAvc3xN4QgUCgGSIQaIYIBALNEIFo
XLjWlPKMNzfxjEbaIKG6WxwK7G/oIhqGEARDNp5wvcfz399QMMLgjNvInPyV2vANHWn24kJ66dz5
SKPxDdVF3V3Na4aU2KuLN/EsFqqwxaHA/oYuomEIQdCD4ecTY+j+hmIRBmec8pJssdaGb2hPs9cC
W5fO7RRFg0iDvVlVe8PgXo5wq/HtOx+Cg2AI1ecYejzuK9dKMwmXUBHCmY32gIHxVkxrEtvjMNB9
CeCHUHf4eveC1H+cZb/1aIMkWNwMjbJUGmCPjdbMvQ75FtFBMITqcwy9H6euTY3EjMLtWdIo9hY/
QiKWLVItw4xuhWGJa6hVbMTfKbXfaiq+IRH4MDcRsyfRHSkjVC/3OkaRHRIrGbj4LceMlMgqVDZx
viEV2mMxpFsJjEl4P0RE7N6QCJcgDbtQ/fGCu4MV+3SNwD62RGTUBVXhG8bpq8T5hiG59dnj0LFr
I4ngx5AGXFDa1eRmSIlwdQ0bUghyDGtXhtHWMYdPAUeeJK5G0iPzDUPS4jOvjB1a3dHq7woRh7vq
Nyvpc6GuVhipTw6nzdWHWBc11pgDySh7HMbdDxERfWzo8alRx5jHd9Rk+lEiHMNou+QJ7G/oqoYh
QzWx20L7G0YaG4qEisE3tG8+GM43tF9w7GBIxMMiKgbyDXcNkG/YhE4pYufZYVOJ3bVOKWJHA/mG
2BsiEAg0QwQCzRCBQKAZIhCNCy++oT9r0A2hLQyjbiPoE5WTV+eRUtf2jD5pp7b9GcM+eOrcEDAg
wuD9DYMjdKuJ2/eiRvsbWmv1PNPmI9sWtgHXlTYd5dCPb1gZwphvFciEAJqgmx5HA2WFkQRdUj3X
7IVwIIUjdKvJlFkbvqGd/emVNj/ZtrDIN6xyb2hUXUqsErJ2DTH2dOLbfaEtDKsNgYXHIfw+4urA
iWhLEByhnyh7hIH7G3rKjKqXKAQmO52KRGgVG2eDEK+hFnfx0dpXyiqboW1DNZ5P6GjCI2xhWDPl
+1dTUeOidn9N3C/2NYEQUTTeCzkacecmEiEgiRNJY62cIV5OKXex+fmGjo/SEE//SJheWImqqUiN
oSRGPQomLnIRhw+c/UU5dosMWA1LXYtAo+1vSEXpRz4BQ7hcDWyOO8Mp9RsbUi8biryFoZPXFnts
WPUaQAQjJpWK4oIF2b0HrzLK/oYCkzlxxw4VliFCdIrGv14Q/8IWoxdWr+F0bgQYtzOs3JKrGiGN
+O2c6u5vSEU2DyURwtYPTcf8bQ1zPpydHrF/NTGCr0KrbIUedLxYLmn8mYC4EdKQxqXmbUJsIbSR
R4g7pDc0x4bqJLQ6JDJGJESbl/agHApsYVgddpprHz+vSkIFP3thkyBMO3QFdEUYsr9hYCi70rZv
f8MAHfrtheiZK0R8ROcbYgvYpEC+YTM6pWiFO84Om0rsrnVKxXxD1FmTAvmGO6g3RCAQaIYIBJoh
AoFAM0Qg0AwRCASaIQKBZohAINAMEQg0QwQCgWaIQKAZIhAINEMEAs0QgUCgGSIQaIYIBALNEIEI
Rm8yWWiyJOM2o4gdZoSF59nfbMd8MyW6LYUFh9g5yL/6my8rv1cXe1fbzKuHZpvHKc2pMM560twN
9SebhHKHJG/lYVIL2SV3A2zp/X9PSpLuKythk43/VQSSlM6MKrmRMpMA3Wek1GhN4zNVm5fY39GM
Fi+PNLtevk+SOiYh3yFLW2Xl4mTHsKJTm565GmeGK6eZwF7lKMPE9KZlKd0DPRlJ1mIxSlWXrxzp
6dH1sCUNb00aj1vgwm9JcodZ7npuelg8HywDV2fqb4SdvXcv6scvyE4dN0dvODt7CEbMZuPW15qH
h0A5zF/+f0Vyy0NfH3h/y6P77vz87Cy0dK5tlDMtmitwJfHSf92zWGZh08VXHmjsTGdvXlh68avl
PSeXXnnbxzdI3zMj//ur5VpGODs7+/OjT7MoPn8r0+XXNlbnzv8lH2F5j3KdtOS/dfFPW169siAP
LBXZ5S+e+rNvby0VeT1zsMJ1bfzyL98yswG9rSeZmJZre/JvndnYKndLx/6irJaf9mEyXT47Kh2d
fI4VoK6H1uGlz7z0yaKeCq6xMsP/SWoxcfy+kl7uam7Olzc3O/Od+dLsIWiUvqbrE5fX1IO9SptV
uPLVzrkHmq43NHCfLHeCxBpRKKdkKZXVL18/3QbrcGoG7oBr8FHlyub8Ndib1O4WhpLZ1MiqcvjY
wOEGz3RxjCZKq7ABCymWl/JY/kRptdbtNBn9IWusBlVdlRIy2Mz+dvVvCab7IAWPw8VpdsyQgr5p
KNr0zMEKt1LcvwHMXG7cUM5WiwvXsbNCef55ljsOunyG6yDB6UGGhT5F0O2OCKzwn4WZGThllDvL
zTvGlmC9OH9Vi78x8FD7pVf2KjYIsKj9Llx6c3e+KXpDtxl2TaUfO97F1DsCnfniav+a0WLDNCtc
lqtz8N/hnXI6D61zrfnSRePu84aAN0KxwTP9npa0/Jk8S+boKPwVvJudZWpdWtcPpE8AvPK0cQr3
8HcnX1T+bkE2C3fDAeVnS7lwt3IENj1zsMIBJM8eeQng/GXt7H1vnnhJ+Z0CWxeqy1caUFh7X2bR
0INaquz65Av2CKzw6tEBo9xZ8osp1Y4Pw3CjlGlB/vfzzP7A/u+fZ6/LNqcZFmGmUzekwoHOe1mR
GYaWZW3okW+zw/8y/rn0rQcgeTB1vfR/pG7l7iCY2W2xt8ENiOnBxcy3DwCV779/rJ+dfS5z8kCN
O8PCxKwyhtO/6Tm6Bv387ZWspkOGL7PWTq34Sjq1I17PfC7McACXp6Zfx/pBvQw+OTWg5KdwFtL8
A7p85anxzv6THzP00A5HUsr1lb32CKzw6tGXjHJnuRlXvbyeVXi6Ucr0a1ve1/dvNqcZspbvhG5I
3Td9/BswZFoXwK/uXP3jccUJSswwl26peLFw6YOr71LujoPZn5hNdAOjMM3S/7riTx8behs7u1M5
qymODBaYiXRndCs8PfTsH7gDjWvqHzO0bRzxeuZghWM6v8h7ueyM5Weue/DZvId81W+dvxMeNPTw
wvmV7Dj4psc4Msud5WZdMfieq0N/1jDfCv6D0sFXge6TWv96Dv5kqTnNkDV2eTitHqzBe5/jzDMP
2Q8V17YSxjnzeuTsYEJtLxNw1HwcWho803r9KiljwzJX22qHRTasBjh5U04dct+29VPqWRZM863M
z8uXNRW2KRdabHq2pl65cJ4oH4KPUdsDunzLa9Fznl0tFbbaXXO7XPgW5WjYLPdFtQmYvAo/Od1A
pbr869erqt6r+6R7oSf91HJT+KQeZpiEw1MwwRSdZ+OXo9Zsi8T+paXyj4ZkSMk9KXXs/m9lOKK1
wqkj6/lCTm3t9zT8mgAZrv9X5ne3K2PDNnY2lYJkbWP8gKqTkZERZci99+6uBa9AEhw+DP+TGcfU
q9gxs4MEHD6i6t3Ssw5FkhXuXrnniJWDpDynnO3dWjllf0CXzx5ISb0/Y/nW9ZB+X5kMSZYBusOz
6Kfgu2a5p9j4H+B0y6XGmv/IXlk4oNugao8HXlw5AdCkZjh7YfXshWX4wthroX/8Ny1Fs3EhfL8t
/Qnm6DzZdqWrj40Oelrn4VhGnUub/8a1fV0XVAdgAz7b4Jm+cuHYcN8GLN8wPHz+SXZ2tuvcYm1j
/CIkuNH39I2eL9sW+lZXJ4/Bpcmzq1p6nphcXelbtOmZgxXu7rYrK33LxvU9bQdXWAEWB293xKLL
Z+hILN924ZKhh++/kClMUbuzaw+/cG7l7CQ1y31L9fiKA+9ppHeGqiGuFM1B/quPruyHZoH4jk75
/clloYCdpctZQDQOchBlQ6Peq+u1FF9zlPfMwd7FfU+c4pM4smPMEEbfLrZgNp3MY9VvJEgQ5fVe
OhNtNWaidavUWPktdG9+0T4DtpPMEIFoVn9gx+1viEAg0AwRCDRDBAKBZohAoBkiEFUE3ZZHHm3Q
dKEZIhCNA37dGSXWX/uRaHtA7M/o7QNxNRrE1Y4QxxEvR79IjTthEpRD6ghC1WvE5yFdKBCPFo7Y
taOE4hIXkBpDohotxRdDCDEzrBjEfe6ufsTVfVPCNwHqEfW8rT8fJEFPBPWI2uucWkZPQoJweeTt
0D81ej7UtgmtEBHdDNXmnKo1SDcm81Bp3KnZ3SidAQH+jJrh3d2D9o+CYJ3kemeiG2eoBD1eZ7en
JtjDFoStQ+8ubf0gL91b6O6zPlrzB7bpke2IhASboWYvRPcxDesxfyjXT+hXiGUu1F2/bX0TNTzE
ADNwu3qE83kDJVCPS1oTwnWzxG5ArjbDLZfYxBO9swvJDyW7zhxjjGOgER/ZnnR5myEV0y6hQWon
bheMeJyQ+EVM/IacNkfYlghCPZJiH8qahk9C0uDInVdq+A5S8ReouAuA2PVOqTkJQcMtk0bpj2mN
2xWtqke1bhK9HSeikm2DWffkFQIRPjYk4fUuSh2m7mmMEKfUZYoelZiXQERNWcBYo9uzz1PUMQ+L
QEQyQwh8b0E9b5hnntOC1NktElHPj1Cf+X4SlFjq7bKKWBeJ1U+T6gwSdhtIgz6yPekKNkNivqkj
1owHMWYntCPbVAh3Rj1mPaxnPLsFYk6k2qUas540NIsuCVSf7CV2l9Uzlz4Nh12u+0KARVLXGJTg
2NDfi6j5/AndjqkjWokhxuIbUlLlLNRKDiU1Kld8IQ/VK+PoVkVqHQeNZbfxq0TkxWyUYXuscDtd
I7rN7QMivie3Ddqn2+LFiowN40dH6lhEcSWQ6GLRFJvHchswigp7QwSi7l3PjssIbjOKqFetjfVW
aGc6IWiGiPo6l1H6kIa2wUp6dXRKEeiS1j0j7bYe36PFMXk+JFqSnMulnW/O+KXeEMAftJhP4txA
kwsCuIas4T3T2juaZDt82coy0m7r8X3rbIWVOWhJZQjPD6jjQjg30EYJQapfM3imtX1oO5bEVFbL
vJxSSqn5Q/Wl3tS4TPXuS78Ljjv6s3ZZ7A5/05BLfY2c1K2EEYg6oN2753N0Jg7qobO/cpESHbKI
jZWo/s8z9oK8U9eyaAFuoNMlQXtENJ8ZhnQo9sWixM7oESYCeVhWKKXCbn0i79DRAhFNAX+nlDj9
y4DaboX0dEr9booYnOdNwoBlh/BCvhnlt/v3VeJrVe2kCOrb74WsReXDOL+ZIfIMdoaNCm3n0gjB
Q8IGbQ3zGi6UXVB1UvEaR0qqsq9cu28FFqrDxM3vo4HG4P5ABSUeRspfDEoIQZe0KTBS3eBB9/u5
myO56qei33F5pBo7rbZ6mZbKodB/rI+82KgV/Bl3TBz0C9tDlmBNrjZtqnI2nJ8YtCZinXJ8yRB6
EModaULQGBsFPUlZzsKZMpTPQD4lp/NaD8X+5bqSMCpJyR4jaDmT6ChDuhdGM5ArSJkywGRGSk+y
oCSpPtEty4XCGWnUCKvISIyyWzk9Hj/0piR2NzkH5RRMpqXUJJeKM1BIyCkzFb1n5IIqP2OTr4TT
01+TsSExRl7WDzGnQvRza3hmPsHdIUSfqSF8MMJLAEOu8ax7pKdf4qZubEG8DctKhZFyHEE2FlZ+
UFy6C8ZfBa+agIeTxeTrrFttl2G4o/SDFeN876/K0l7IrOTfvsSs4WV2DLcslRZPK/cuqyE2557I
7nvk3MNq2HllF/Cty1eGWRc2osfjh/+QKWVWofBGeFUCbkmWkrdwqXgEPtRR/Kd3GOeFp1Y+xOR/
W0kLJ18J50h/DaZoGhvIDWzGwWFO6XDWT0FqGh4rQTkB35mB6ZNWgOksJIoPvcnc7/v39kK+CPNt
B6QE8/uyM+xGMgGpIrs1o3V0i9lT/bPZU9MAxb3ajUvZ1JB6S4vHLxWfXYD8IHypDCUZktMwk7Sl
4u/Ko2/6onFeuphgx+t9oMRvyVfCOdJfm7FhQ9thDUMjajk2LPeWNwHetAHXFmArC1nJCsBMa6n7
/f9pbr9hEMxgxgF+cfAFducEZGWAQXZ5VAuqIGEeKjfGrBtGPMGpuPOPYHMeBlkqErZUUJJr7VnQ
z4ey+l8lfku+cuRI/67rDRFNi67Nx6+wOpzo/iSzsTzkW9SrxggrsfryY4eMoOMjIyOsh/t06/Vq
iLx+qewlVrlRcsfjm4qthQ6WijbSpqWi1Z6KlV+nTdd4TL06nvd4S2GlH80Q0VT4/cU3KWOsRN/H
AD6VgiOfYrU5mz+o3713NDtodmLyIpA0lD/30u+XFY/mMOuN1suQTXmJ1cJy9qHH44ONhYLiwko3
z7OkpOAw8zfHCnnDa0oWst+5ZgSVDpeViH+mxm/JV6CnH80Q0Wzo37NfqW+vjLOBW/9eab0fILO6
r02/+7Xb5K5lI+ji66VCGroz2WPdrOeSSovMXeyS1zw7ORZ2PWMNs/YZ8fhgec871VSMFZibulcu
Unapa9+X9Lt7iGS9laSFjieY3Z5R47fkq3nR0l8ltODYCdFwEzojQacVSKrJs7kRNEPEDoQEtqGe
VIotqKUYPxXyllC8idYimiECsQOAY0MEAs0QgUCgGSIQaIYIBALNEIFAM0QgEGiGCASaIQKB+P8Q
1jrIcMVQdgAAAABJRU5ErkJggg==
</FILE>
</FIGURE>
<FIGURE FILENAME="Funnel plot.png" FILE_TYPE="PNG" ID="FIG-02" MODIFIED="2019-05-18 14:33:10 +0300" MODIFIED_BY="[Empty name]" NO="2" REF_ID="CMP-001.01" SETTINGS="SHOW_AUTOGENERATED_NUM_FOR_STUDY_NAMES:NO;SHOW_EFFECT_ESTIMATE:YES;DISTINGUISH_SUBGROUPS:YES;SHOW_STUDY_NAMES:NO;SHOW_CI_LINES:YES;" SHORT_VERSION_FIGURE="YES" TYPE="FUNNEL_PLOT">
<CAPTION>
<P>Funnel plot of comparison: 1 MI Vs Non MI, outcome: 1.1 Mean change in Hgb A1C.</P>
</CAPTION>
<FILE>iVBORw0KGgoAAAANSUhEUgAAAlgAAAGQCAMAAABF6+6qAAADAFBMVEUAAADAAAAAwAAAAMDg4ADA
AMAAwMD/gADAwMD/gICA/4CAgP/g4OBAAAAAQAAAAECAgID///8AAAALCwsWFhYhISEsLCw3NzdC
QkJNTU1YWFhjY2Nubm55eXmEhISPj4+ampqlpaWwsLC7u7vGxsbR0dHc3Nzn5+cAAAAAADMAAGYA
AJkAAMwAAP8AMwAAMzMAM2YAM5kAM8wAM/8AZgAAZjMAZmYAZpkAZswAZv8AmQAAmTMAmWYAmZkA
mcwAmf8AzAAAzDMAzGYAzJkAzMwAzP8A/wAA/zMA/2YA/5kA/8wA//8zAAAzADMzAGYzAJkzAMwz
AP8zMwAzMzMzM2YzM5kzM8wzM/8zZgAzZjMzZmYzZpkzZswzZv8zmQAzmTMzmWYzmZkzmcwzmf8z
zAAzzDMzzGYzzJkzzMwzzP8z/wAz/zMz/2Yz/5kz/8wz//9mAABmADNmAGZmAJlmAMxmAP9mMwBm
MzNmM2ZmM5lmM8xmM/9mZgBmZjNmZmZmZplmZsxmZv9mmQBmmTNmmWZmmZlmmcxmmf9mzABmzDNm
zGZmzJlmzMxmzP9m/wBm/zNm/2Zm/5lm/8xm//+ZAACZADOZAGaZAJmZAMyZAP+ZMwCZMzOZM2aZ
M5mZM8yZM/+ZZgCZZjOZZmaZZpmZZsyZZv+ZmQCZmTOZmWaZmZmZmcyZmf+ZzACZzDOZzGaZzJmZ
zMyZzP+Z/wCZ/zOZ/2aZ/5mZ/8yZ///MAADMADPMAGbMAJnMAMzMAP/MMwDMMzPMM2bMM5nMM8zM
M//MZgDMZjPMZmbMZpnMZszMZv/MmQDMmTPMmWbMmZnMmczMmf/MzADMzDPMzGbMzJnMzMzMzP/M
/wDM/zPM/2bM/5nM/8zM////AAD/ADP/AGb/AJn/AMz/AP//MwD/MzP/M2b/M5n/M8z/M///ZgD/
ZjP/Zmb/Zpn/Zsz/Zv//mQD/mTP/mWb/mZn/mcz/mf//zAD/zDP/zGb/zJn/zMz/zP///wD//zP/
/2b//5n//8z///9BjlLGAAAJTElEQVR42u3dTW9cVx3A4et4HGcm43FPiCvBogs+Am8iQkiRypId
SPRTsM9HYEVYsKBCXbJhh1hA1Qoj0QJZoKAuKiMQi1QNIu5cv+C3TMwwM3ccj8emGXvOtef6PI/K
zOBGjXvz6z3n/u3xnQsZxHfDIUBYCIu01Sb9hXnvf6F4GrzI8pAP9me9x3z4sdyGjXOGlYfhQxj5
QH5U2vBvBmURfSkMuaPJxcIKY2ewXksnz1Hi4pxLYciPVryxwmCqzfv4HgtiLIXWOC5x8z56GeiK
kFcuhfmpJW98j3VyspCPrJXQM3dWCvkEw848TPpBLIXnWgV1RRl7rDDRh7DH+pxLwfSK2Wppo7yw
7Me5mnEDCIsrXwpDbiNOGXssVdm7WwoRFsJK3JZDICyEhbBAWAirGsyxhIWwEFbizLGEhbAQFggL
YVWEOZawEBbCSpw5lrAQFsICYSGsijDHEhbCQliJM8cSFsJCWCAshFUR5ljCQlgIK3HmWMJCWAgL
hIWwKsIcS1gIC2ElzhxLWAgLYYGwEFZFmGMJC2FVTqf7rXx+2XEQVizFHGulXl9rru412g7Iec29
6vbPeZr3h97qb7I6jcZm76m90sqVIqx4YXXr+8VO/q23lWIpjKTdrG28KLZXa+84HMKK5NHrh9vZ
0v6t/vbqyTPHw1IY6Xy1srSRza9+s97c6O216i+UIqwomod7Wba894fvPO9ts1qdPaVYCqPY7y+B
mwv3Nr/a7rR2fRONsGIthR/1H3dat349d6vz4YIDYimMNG5YqA+eO7cORXIRtdGGsiyMv0rW8s7g
NFVb3BXJlEthHkLIx14l/F9cvfXndqe7+EQj0y6F/UXveOE7epXs5D3sddbvLt42wpp+KeRYa7Ad
ONy1EEYOa3Ciyof7reQ3XMQ9Y4V0l0Libd4NGUb3WNIoIyynKeIthaGYXvWiyg2yiLjHCkePmqKk
PRYIqwzeVygsZtF8/RW/YL+e3DFpf+m9z5aaB+IQVlSdH6++99MHb/7r3z+Sh6Uwnkf3l3a/fSf7
ZecvJ85izTfymo2XM9bF/eLpdu/x4GHzk7+PnMUezn3y8cOFBWcxZ6yLOvht8bz47sj5qt7cq3+j
/umLLzs+E/Ktyaf+hZv9bx3darVHDs3gPTv9IcTzfckI62JqreJHgHTuf/DyY2+s1U99DEvhuTR2
OoPn8Pj4Y3/9qHje/qPj44x14bIOXry+tvTzH+4ev+mrtu09O8KaWvjK6vr8FzdG3ky4/LXfDP5f
97ZvVbYUXnz7/v5hyHZG36S6+WG92+m/Z+cfjo4z1lS2xoahYe95Nuc9O+e4BnIIJjuL9R+8Z8dS
iLBmki8LCgthIazEeV+hsBAWwgJhIayKMMcSFsJCWIkzxxIWwkJYICyEVRHmWMJCWAgrceZYwkJY
CAuEhbAqwhxLWAgLYSXOHEtYCAthgbCYOdW85Un59+dalEaCZ6zOyoPtbut5ve3PT1gxz1f3l3br
d9qfnrw/FzOlij81ufnf4ofMtr7+fmm/x5av6aR3xtr/bLgPWvXnJ6yInhW34srW1v35uSqMaOln
RVnf++eT0n6PA5eF6e2xWgf/GdyPpNndsceyFEb8Q5+vd1fanebBRonxSiO9M1aWvXbv3fXvPm64
s42wsBSS+X6sqGHleX782qFhGrWTi97RwqcrLIXM9hnrxI49f3ne6j/YwBMlrKGQ7lWhOVYZS6ER
A+XssXqXh7bvRF8Kg5OWrxXGC6u/YZcU8c9Y4dQjRN1jgbAQVnXYuwsLYSGsxPl+LGEhLIQFwkJY
FWGOJSyEhbASZ44lLISFsEBYCKsizLGEhbAQVuLMsYSFsBAWCAthVYQ5lrAQFsJKnDmWsK7Yo5/U
8gVbMmFF1rn3YLu7dOD+1MKKanh/6qfuTz3GTZr+zx5rwsXtMu5P7Yx1jUy6aXJ/amGVwv2pLYWl
qG0X98zu3P/AwXDGmmCPNeGva7zWKQJ77JgJK2aAw/tT39xwLCyFEa8K3Z9aWCWFhaUQYV01Jyxh
ISyElTjfjyUshIWwQFgIqyLMsYSFsBBW4syxhIWwEBYIC2FVhDmWsJhFtZHXeZaF8VcwbVj9t00U
b504fpUsb6Yoayl0xqKEsPLcoSHWHuvEqjhYDof7Lacv4oQVjp/8UBCi7rESZ+8uLGZ8KQzF9Kq3
9gVzLKbkh4KczRzLUoiwEBYIC2FVhL27sBAWwkqc9xUKC2EhLBAWwqoIcyxhISyElThzLGEhLIQF
wkJYFWGOJSyEhbASZ44lLISFsEBYsXS683nNpEFYka00GqvN371Vb5tjTc1Pmxk5XzUam72nR/da
fgKrsCLqNvYGz8s/eFsYlsJ4areL54VfmWMJK6L1p8Xz3z52LIQVc+/+p+J56a5jIayIbr/ZHjx/
4aZjIayINhdWWnfbne7u7x0LV4VR3fn+O8/u3txa0IWwsBQirOSZYwkLYSEsEBbCqgjfjyUshIWw
EmeOJSyEhbBAWAirIsyxhIWwEFbizLGEhbAQFggLYVWEOdaUaiOv8ywL469g2rD6b00t3p56/Aos
hTGZY0VcCk/Jjx6cvYgRVhjusUJmSSRiWPZY2GMhrAoxx4q3FA53Vr01MJhjMSU/eA1L4SUyxxIW
wkJYICyEVRHmWMJCWAgrceZYwkJYCAuEhbAqwhxLWAgLYSXOHEtYCAthgbAQVkWYYwkLYSGsxJlj
CQthISwQFsKqCHMsYSEshJU4cyxhISyEBcJCWBVhjiUshIWwEmeOJSyEhbBAWAirIsyxhIWwEFbi
zLGExSyqOQRcQHFH595j3n8OwiJiWS+jOuPG4ZZCphdyYU3IHOvVLZ1xnhIWrgoR1vVhjiUsrmiT
FU5cIo4xbmA6/QtCcyxina9G/jrPUphfTunV/IdX+FPPL628G1f8+88qc6wywvrcyRdcNCxdMa25
syMafvHa8eEc2/mJrwpLPXOVut7mPvUrOC4TXBWCsBAWiW/eYTpX+CWdvNSrgxK3qZX9xEv+zGck
rME3TYcSD6FP/HI/81nZY1V3IFDZT/wyD8o13bwHn3jKV4W+Jnl9D/mV7LFK3UPmvtaZ7FVhKPO/
HlXNxBpxI4V/SS7/kF/huKGqi1ao7GJ7mYfc5J3rd1WIsEBYCAthgbAQFsICYSEshAXCQlgIC4SF
sLhG/gfm7QKenL6cswAAAABJRU5ErkJggg==
</FILE>
</FIGURE>
</FIGURES>
<FEEDBACK/>
<APPENDICES/>
<EXTENSIONS/>
</COCHRANE_REVIEW>
